# Supplementary material for: Broadband optical fibre with an attenuation lower than 0.1 decibel per kilometre
Source: Nat Photonics. 2025 Sep 1;19(11):1203–8. doi: 10.1038/s41566-025-01747-5 (PMC12586140; doi:10.1038/s41566-025-01747-5)
Supplement: Supplementary file 1 — All data in Fig. 1, excluding the SEM bitmap. [file 41566_2025_1747_MOESM1_ESM.xlsx]

## Sheet: microbending_v_wavelength
Wavelength (nm)	Microbend loss (dB/km)
0.724	1.21263
0.7244	1.20866
0.7248	1.20471
0.7252	1.20077
0.7256	1.19685
0.726	1.19294
0.7264	1.18905
0.7268	1.18517
0.7272	1.18131
0.7276	1.17747
0.728	1.17363
0.7284	1.16982
0.7292	1.16223
0.7296	1.15845
0.7308	1.14726
0.7316	1.13989
0.7324	1.13256
0.7332	1.1253
0.7336	1.12169
0.734	1.11809
0.7344	1.11451
0.7356	1.10383
0.736	1.1003
0.7364	1.09679
0.7368	1.09328
0.7372	1.08979
0.7376	1.08631
0.738	1.08285
0.7384	1.0794
0.7388	1.07596
0.7392	1.07254
0.7396	1.06912
0.74	1.06572
0.7404	1.06235
0.7408	1.05899
0.7412	1.05564
0.7416	1.0523
0.742	1.04898
0.7424	1.04567
0.7428	1.04237
0.7432	1.03908
0.7436	1.03581
0.744	1.03254
0.7444	1.02929
0.7448	1.02605
0.7452	1.02283
0.7456	1.01961
0.746	1.01641
0.7464	1.01322
0.7468	1.01004
0.7472	1.00688
0.7476	1.00372
0.748	1.00058
0.7484	0.997446
0.7488	0.994326
0.7492	0.991217
0.7496	0.98812
0.75	0.985035
0.7504	0.981967
0.7508	0.978911
0.7512	0.975866
0.7516	0.972832
0.752	0.969809
0.7524	0.966797
0.7528	0.963797
0.7532	0.960807
0.7536	0.957829
0.754	0.954861
0.7544	0.951904
0.7548	0.948958
0.7552	0.946023
0.7556	0.943099
0.756	0.940185
0.7564	0.937282
0.7568	0.93439
0.7572	0.931508
0.7576	0.928637
0.758	0.925776
0.7584	0.922926
0.7588	0.920086
0.7592	0.917256
0.7596	0.914437
0.76	0.911628
0.7604	0.908831
0.7608	0.906045
0.7612	0.903269
0.7616	0.900502
0.762	0.897746
0.7624	0.895
0.7628	0.892264
0.7632	0.889538
0.7636	0.886821
0.764	0.884115
0.7644	0.881418
0.7648	0.878731
0.7652	0.876053
0.7656	0.873386
0.766	0.870728
0.7664	0.868079
0.7668	0.86544
0.7672	0.862811
0.7676	0.860191
0.768	0.85758
0.7684	0.854979
0.7688	0.852387
0.7692	0.849804
0.7696	0.847231
0.77	0.844667
0.7704	0.842111
0.7708	0.839565
0.7712	0.837028
0.7716	0.8345
0.772	0.831981
0.7724	0.829471
0.7728	0.82697
0.7732	0.824477
0.7736	0.821994
0.774	0.81952
0.7744	0.817054
0.7748	0.814597
0.7752	0.812149
0.7756	0.80971
0.776	0.807279
0.7764	0.804857
0.7768	0.802444
0.7772	0.800039
0.7776	0.797643
0.778	0.795255
0.7784	0.792876
0.7788	0.790505
0.7792	0.788142
0.7796	0.785788
0.78	0.783442
0.7804	0.781102
0.7808	0.77877
0.7812	0.776446
0.7816	0.774131
0.782	0.771824
0.7824	0.769525
0.7828	0.767234
0.7832	0.764951
0.7836	0.762676
0.784	0.760409
0.7844	0.75815
0.7848	0.755899
0.7852	0.753656
0.7856	0.751421
0.786	0.749193
0.7864	0.746974
0.7868	0.744762
0.7872	0.742558
0.7876	0.740362
0.788	0.738173
0.7884	0.735993
0.7888	0.733819
0.7892	0.731654
0.7896	0.729496
0.79	0.727345
0.7904	0.725198
0.7908	0.723058
0.7912	0.720926
0.7916	0.718801
0.792	0.716684
0.7924	0.714574
0.7928	0.712471
0.7932	0.710376
0.7936	0.708288
0.794	0.706207
0.7944	0.704133
0.7948	0.702067
0.7952	0.700008
0.7956	0.697956
0.796	0.695911
0.7964	0.693873
0.7968	0.691843
0.7972	0.689819
0.7976	0.687802
0.798	0.685793
0.7984	0.68379
0.7988	0.681794
0.7992	0.679805
0.7996	0.677823
0.8	0.675848
0.8004	0.673874
0.8008	0.671907
0.8012	0.669947
0.8016	0.667994
0.802	0.666047
0.8024	0.664107
0.8028	0.662174
0.8032	0.660247
0.8036	0.658327
0.804	0.656414
0.8044	0.654507
0.8048	0.652607
0.8052	0.650713
0.8056	0.648826
0.806	0.646945
0.8064	0.645071
0.8068	0.643203
0.8072	0.641342
0.8076	0.639487
0.808	0.637638
0.8084	0.635796
0.8088	0.63396
0.8092	0.63213
0.8096	0.630306
0.81	0.628489
0.8104	0.626672
0.8108	0.624861
0.8112	0.623056
0.8116	0.621257
0.812	0.619464
0.8124	0.617678
0.8128	0.615897
0.8132	0.614123
0.8136	0.612354
0.814	0.610592
0.8144	0.608836
0.8148	0.607085
0.8152	0.605341
0.8156	0.603603
0.816	0.60187
0.8164	0.600144
0.8168	0.598423
0.8172	0.596708
0.8176	0.594999
0.818	0.593295
0.8184	0.591598
0.8188	0.589906
0.8192	0.58822
0.8196	0.58654
0.82	0.584865
0.8204	0.583189
0.8208	0.581518
0.8212	0.579854
0.8216	0.578195
0.822	0.576541
0.8224	0.574893
0.8228	0.573251
0.8232	0.571614
0.8236	0.569983
0.824	0.568357
0.8244	0.566737
0.8248	0.565122
0.8252	0.563513
0.8256	0.561909
0.826	0.56031
0.8264	0.558717
0.8268	0.557129
0.8272	0.555547
0.8276	0.55397
0.828	0.552398
0.8284	0.550831
0.8288	0.54927
0.8292	0.547714
0.8296	0.546163
0.83	0.544618
0.8304	0.543071
0.8308	0.541529
0.8312	0.539992
0.8316	0.538461
0.832	0.536935
0.8324	0.535414
0.8328	0.533898
0.8332	0.532387
0.8336	0.530881
0.834	0.52938
0.8344	0.527884
0.8348	0.526393
0.8352	0.524907
0.8356	0.523426
0.836	0.52195
0.8364	0.520479
0.8368	0.519013
0.8372	0.517552
0.8376	0.516095
0.838	0.514644
0.8384	0.513197
0.8388	0.511755
0.8392	0.510318
0.8396	0.508886
0.84	0.507458
0.8404	0.506026
0.8408	0.504598
0.8412	0.503175
0.8416	0.501756
0.842	0.500343
0.8424
1.242	0.170952
1.2424	0.169927
1.2428	0.16891
1.2432	0.1679
1.2436	0.166896
1.244	0.165899
1.2448	0.163926
1.2452	0.162989
1.2456	0.162098
1.246	0.161213
1.2464	0.160333
1.2468	0.159458
1.2472	0.158589
1.2476	0.157725
1.248	0.156867
1.2484	0.156014
1.2488	0.155166
1.2492	0.154323
1.2496	0.153486
1.25	0.152654
1.2504	0.151887
1.2508	0.151125
1.2512	0.150367
1.2516	0.149614
1.252	0.148864
1.2524	0.148119
1.2528	0.147379
1.2532	0.146642
1.2536	0.14591
1.254	0.145182
1.2544	0.144458
1.2548	0.143738
1.2552	0.143046
1.2556	0.142381
1.256	0.141719
1.2564	0.141061
1.2568	0.140406
1.2572	0.139755
1.2576	0.139108
1.258	0.138463
1.2584	0.137823
1.2588	0.137185
1.2592	0.136551
1.2596	0.13592
1.26	0.135293
1.2604	0.134706
1.2608	0.134122
1.2612	0.13354
1.2616	0.132962
1.262	0.132387
1.2624	0.131814
1.2628	0.131244
1.2632	0.130677
1.2636	0.130113
1.264	0.129551
1.2644	0.128993
1.2648	0.128437
1.2652	0.127899
1.2656	0.127378
1.266	0.126859
1.2664	0.126343
1.2668	0.125829
1.2672	0.125318
1.2676	0.124809
1.268	0.124303
1.2684	0.123799
1.2688	0.123297
1.2692	0.122797
1.2696	0.1223
1.27	0.121805
1.2704	0.121337
1.2708	0.12087
1.2712	0.120406
1.2716	0.119944
1.272	0.119483
1.2724	0.119025
1.2728	0.118569
1.2732	0.118115
1.2736	0.117663
1.274	0.117212
1.2744	0.116764
1.2748	0.116318
1.2752	0.115883
1.2756	0.115461
1.276	0.11504
1.2764	0.114621
1.2768	0.114203
1.2772	0.113787
1.2776	0.113374
1.278	0.112961
1.2784	0.112551
1.2788	0.112142
1.2792	0.111735
1.2796	0.11133
1.28	0.110926
1.2804	0.110541
1.2808	0.110157
1.2812	0.109774
1.2816	0.109393
1.282	0.109014
1.2824	0.108636
1.2828	0.108259
1.2832	0.107884
1.2836	0.107511
1.284	0.107139
1.2844	0.106769
1.2848	0.1064
1.2852	0.106039
1.2856	0.105687
1.286	0.105336
1.2864	0.104986
1.2868	0.104638
1.2872	0.104291
1.2876	0.103945
1.288	0.103601
1.2884	0.103257
1.2888	0.102916
1.2892	0.102575
1.2896	0.102236
1.29	0.101898
1.2904	0.101573
1.2908	0.10125
1.2912	0.100927
1.2916	0.100606
1.292	0.100285
1.2924	0.0999663
1.2928	0.0996484
1.2932	0.0993317
1.2936	0.0990162
1.294	0.0987018
1.2944	0.0983885
1.2948	0.0980764
1.2952	0.0977704
1.2956	0.0974704
1.296	0.0971715
1.2964	0.0968736
1.2968	0.0965768
1.2972	0.096281
1.2976	0.0959863
1.298	0.0956926
1.2984	0.0953999
1.2988	0.0951083
1.2992	0.0948177
1.2996	0.0945281
1.3	0.0942396
1.3004	0.0939643
1.3008	0.0936899
1.3012	0.0934164
1.3016	0.0931439
1.302	0.0928722
1.3024	0.0926015
1.3028	0.0923317
1.3032	0.0920628
1.3036	0.0917948
1.304	0.0915278
1.3044	0.0912616
1.3048	0.0909963
1.3052	0.0907319
1.3056	0.0904684
1.306	0.0902058
1.3064	0.089944
1.3068	0.0896832
1.3072	0.0894232
1.3076	0.0891641
1.308	0.0889058
1.3084	0.0886484
1.3088	0.0883919
1.3092	0.0881363
1.3096	0.0878814
1.31	0.0876275
1.3104	0.087387
1.3108	0.0871472
1.3112	0.0869082
1.3116	0.0866699
1.312	0.0864325
1.3124	0.0861957
1.3128	0.0859597
1.3132	0.0857245
1.3136	0.08549
1.314	0.0852563
1.3144	0.0850233
1.3148	0.084791
1.3152	0.0845595
1.3156	0.0843287
1.316	0.0840986
1.3164	0.0838693
1.3168	0.0836407
1.3172	0.0834128
1.3176	0.0831856
1.318	0.0829592
1.3184	0.0827334
1.3188	0.0825084
1.3192	0.0822841
1.3196	0.0820605
1.32	0.0818375
1.3204	0.0816249
1.3208	0.0814128
1.3212	0.0812015
1.3216	0.0809907
1.322	0.0807806
1.3224	0.0805711
1.3228	0.0803623
1.3232	0.080154
1.3236	0.0799464
1.324	0.0797395
1.3244	0.0795331
1.3248	0.0793274
1.3252	0.0791223
1.3256	0.0789178
1.326	0.0787139
1.3264	0.0785106
1.3268	0.078308
1.3272	0.0781059
1.3276	0.0779045
1.328	0.0777036
1.3284	0.0775034
1.3288	0.0773037
1.3292	0.0771047
1.3296	0.0769062
1.33	0.0767083
1.3304	0.0765184
1.3308	0.0763291
1.3312	0.0761402
1.3316	0.075952
1.332	0.0757642
1.3324	0.075577
1.3328	0.0753904
1.3332	0.0752043
1.3336	0.0750187
1.334	0.0748336
1.3344	0.0746491
1.3348	0.0744651
1.3352	0.0742816
1.3356	0.0740987
1.336	0.0739163
1.3364	0.0737344
1.3368	0.073553
1.3372	0.0733721
1.3376	0.0731918
1.338	0.073012
1.3384	0.0728327
1.3388	0.0726539
1.3392	0.0724756
1.3396	0.0722978
1.34	0.0721205
1.3404	0.0719495
1.3408	0.071779
1.3412	0.0716089
1.3416	0.0714393
1.342	0.0712702
1.3424	0.0711015
1.3428	0.0709333
1.3432	0.0707656
1.3436	0.0705983
1.344	0.0704315
1.3444	0.0702652
1.3448	0.0700993
1.3452	0.0699338
1.3456	0.0697688
1.346	0.0696043
1.3464	0.0694402
1.3468	0.0692766
1.3472	0.0691134
1.3476	0.0689507
1.348	0.0687884
1.3484	0.0686266
1.3488	0.0684652
1.3492	0.0683042
1.3496	0.0681437
1.35	0.0679836
1.3504	0.0678285
1.3508	0.0676739
1.3512	0.0675196
1.3516	0.0673658
1.352	0.0672124
1.3524	0.0670594
1.3528	0.0669067
1.3532	0.0667545
1.3536	0.0666027
1.354	0.0664513
1.3544	0.0663003
1.3548	0.0661497
1.3552	0.0659995
1.3556	0.0658497
1.356	0.0657003
1.3564	0.0655513
1.3568	0.0654027
1.3572	0.0652544
1.3576	0.0651066
1.358	0.0649591
1.3584	0.0648121
1.3588	0.0646654
1.3592	0.0645191
1.3596	0.0643732
1.36	0.0642277
1.3604	0.0640863
1.3608	0.0639452
1.3612	0.0638044
1.3616	0.063664
1.362	0.063524
1.3624	0.0633844
1.3628	0.0632451
1.3632	0.0631061
1.3636	0.0629675
1.364	0.0628293
1.3644	0.0626914
1.3648	0.0625539
1.3652	0.0624167
1.3656	0.0622799
1.366	0.0621434
1.3664	0.0620073
1.3668	0.0618715
1.3672	0.0617361
1.3676	0.061601
1.368	0.0614663
1.3684	0.0613319
1.3688	0.0611979
1.3692	0.0610642
1.3696	0.0609308
1.37	0.0607978
1.3704	0.0606681
1.3708	0.0605387
1.3712	0.0604096
1.3716	0.0602808
1.372	0.0601524
1.3724	0.0600243
1.3728	0.0598965
1.3732	0.059769
1.3736	0.0596418
1.374	0.059515
1.3744	0.0593885
1.3748	0.0592622
1.3752	0.0591363
1.3756	0.0590108
1.376	0.0588855
1.3764	0.0587605
1.3768	0.0586359
1.3772	0.0585115
1.3776	0.0583875
1.378	0.0582637
1.3784	0.0581403
1.3788	0.0580172
1.3792	0.0578944
1.3796	0.0577719
1.38	0.0576497
1.3804	0.0575302
1.3808	0.057411
1.3812	0.0572921
1.3816	0.0571734
1.382	0.0570551
1.3824	0.0569371
1.3828	0.0568193
1.3832	0.0567018
1.3836	0.0565846
1.384	0.0564677
1.3844	0.0563511
1.3848	0.0562347
1.3852	0.0561187
1.3856	0.0560029
1.386	0.0558874
1.3864	0.0557722
1.3868	0.0556572
1.3872	0.0555426
1.3876	0.0554282
1.388	0.0553141
1.3884	0.0552002
1.3888	0.0550866
1.3892	0.0549733
1.3896	0.0548603
1.39	0.0547476
1.3904	0.0546371
1.3908	0.0545269
1.3912	0.0544169
1.3916	0.0543072
1.392	0.0541977
1.3924	0.0540885
1.3928	0.0539796
1.3932	0.0538709
1.3936	0.0537625
1.394	0.0536543
1.3944	0.0535464
1.3948	0.0534388
1.3952	0.0533314
1.3956	0.0532242
1.396	0.0531173
1.3964	0.0530107
1.3968	0.0529043
1.3972	0.0527981
1.3976	0.0526923
1.398	0.0525866
1.3984	0.0524812
1.3988	0.0523761
1.3992	0.0522712
1.3996	0.0521665
1.4	0.0520621
1.4004	0.0519596
1.4008	0.0518573
1.4012	0.0517552
1.4016	0.0516534
1.402	0.0515518
1.4024	0.0514505
1.4028	0.0513494
1.4032	0.0512485
1.4036	0.0511479
1.404	0.0510475
1.4044	0.0509473
1.4048	0.0508473
1.4052	0.0507476
1.4056	0.0506481
1.406	0.0505489
1.4064	0.0504498
1.4068	0.050351
1.4072	0.0502524
1.4076	0.0501541
1.408	0.050056
1.4084	0.0499581
1.4088	0.0498604
1.4092	0.0497629
1.4096	0.0496657
1.41	0.0495687
1.4104	0.0494733
1.4108	0.0493781
1.4112	0.0492831
1.4116	0.0491883
1.412	0.0490938
1.4124	0.0489994
1.4128	0.0489053
1.4132	0.0488114
1.4136	0.0487177
1.414	0.0486242
1.4144	0.0485309
1.4148	0.0484378
1.4152	0.048345
1.4156	0.0482523
1.416	0.0481599
1.4164	0.0480677
1.4168	0.0479756
1.4172	0.0478838
1.4176	0.0477922
1.418	0.0477008
1.4184	0.0476096
1.4188	0.0475186
1.4192	0.0474278
1.4196	0.0473372
1.42	0.0472468
1.4204	0.0471577
1.4208	0.0470689
1.4212	0.0469803
1.4216	0.0468918
1.422	0.0468036
1.4224	0.0467155
1.4228	0.0466276
1.4232	0.04654
1.4236	0.0464525
1.424	0.0463652
1.4244	0.0462781
1.4248	0.0461912
1.4252	0.0461045
1.4256	0.046018
1.426	0.0459317
1.4264	0.0458456
1.4268	0.0457596
1.4272	0.0456739
1.4276	0.0455883
1.428	0.0455029
1.4284	0.0454177
1.4288	0.0453327
1.4292	0.0452479
1.4296	0.0451633
1.43	0.0450789
1.4304	0.0449956
1.4308	0.0449125
1.4312	0.0448295
1.4316	0.0447468
1.432	0.0446642
1.4324	0.0445819
1.4328	0.0444996
1.4332	0.0444176
1.4336	0.0443358
1.434	0.0442541
1.4344	0.0441726
1.4348	0.0440913
1.4352	0.0440101
1.4356	0.0439292
1.436	0.0438484
1.4364	0.0437677
1.4368	0.0436873
1.4372	0.043607
1.4376	0.0435269
1.438	0.043447
1.4384	0.0433672
1.4388	0.0432877
1.4392	0.0432083
1.4396	0.043129
1.44	0.04305
1.4404	0.0429719
1.4408	0.042894
1.4412	0.0428162
1.4416	0.0427387
1.442	0.0426612
1.4424	0.042584
1.4428	0.0425069
1.4432	0.04243
1.4436	0.0423532
1.444	0.0422767
1.4444	0.0422002
1.4448	0.042124
1.4452	0.0420479
1.4456	0.0419719
1.446	0.0418961
1.4464	0.0418205
1.4468	0.0417451
1.4472	0.0416698
1.4476	0.0415946
1.448	0.0415197
1.4484	0.0414448
1.4488	0.0413702
1.4492	0.0412957
1.4496	0.0412213
1.45	0.0411471
1.4504	0.0410738
1.4508	0.0410006
1.4512	0.0409276
1.4516	0.0408547
1.452	0.040782
1.4524	0.0407094
1.4528	0.040637
1.4532	0.0405648
1.4536	0.0404927
1.454	0.0404207
1.4544	0.0403489
1.4548	0.0402772
1.4552	0.0402057
1.4556	0.0401344
1.456	0.0400631
1.4564	0.0399921
1.4568	0.0399212
1.4572	0.0398504
1.4576	0.0397798
1.458	0.0397093
1.4584	0.039639
1.4588	0.0395688
1.4592	0.0394988
1.4596	0.0394289
1.46	0.0393591
1.4604	0.0392902
1.4608	0.0392213
1.4612	0.0391526
1.4616	0.039084
1.462	0.0390156
1.4624	0.0389473
1.4628	0.0388792
1.4632	0.0388111
1.4636	0.0387433
1.464	0.0386755
1.4644	0.038608
1.4648	0.0385405
1.4652	0.0384732
1.4656	0.038406
1.466	0.038339
1.4664	0.0382721
1.4668	0.0382053
1.4672	0.0381387
1.4676	0.0380722
1.468	0.0380059
1.4684	0.0379397
1.4688	0.0378736
1.4692	0.0378077
1.4696	0.0377418
1.47	0.0376762
1.4704	0.0376112
1.4708	0.0375463
1.4712	0.0374815
1.4716	0.0374169
1.472	0.0373524
1.4724	0.037288
1.4728	0.0372238
1.4732	0.0371597
1.4736	0.0370957
1.474	0.0370319
1.4744	0.0369681
1.4748	0.0369046
1.4752	0.0368411
1.4756	0.0367778
1.476	0.0367146
1.4764	0.0366515
1.4768	0.0365886
1.4772	0.0365257
1.4776	0.036463
1.478	0.0364005
1.4784	0.036338
1.4788	0.0362757
1.4792	0.0362135
1.4796	0.0361515
1.48	0.0360895
1.4804	0.0360282
1.4808	0.0359669
1.4812	0.0359058
1.4816	0.0358448
1.482	0.0357839
1.4824	0.0357232
1.4828	0.0356625
1.4832	0.035602
1.4836	0.0355416
1.484	0.0354814
1.4844	0.0354212
1.4848	0.0353612
1.4852	0.0353013
1.4856	0.0352415
1.486	0.0351818
1.4864	0.0351223
1.4868	0.0350628
1.4872	0.0350035
1.4876	0.0349443
1.488	0.0348852
1.4884	0.0348263
1.4888	0.0347674
1.4892	0.0347087
1.4896	0.0346501
1.49	0.0345916
1.4904	0.0345336
1.4908	0.0344757
1.4912	0.034418
1.4916	0.0343603
1.492	0.0343028
1.4924	0.0342453
1.4928	0.034188
1.4932	0.0341308
1.4936	0.0340737
1.494	0.0340168
1.4944	0.0339599
1.4948	0.0339032
1.4952	0.0338465
1.4956	0.03379
1.496	0.0337336
1.4964	0.0336773
1.4968	0.0336211
1.4972	0.033565
1.4976	0.033509
1.498	0.0334532
1.4984	0.0333974
1.4988	0.0333418
1.4992	0.0332862
1.4996	0.0332308
1.5	0.0331755
1.5004	0.0331206
1.5008	0.0330659
1.5012	0.0330112
1.5016	0.0329566
1.502	0.0329022
1.5024	0.0328478
1.5028	0.0327936
1.5032	0.0327395
1.5036	0.0326855
1.504	0.0326315
1.5044	0.0325777
1.5048	0.032524
1.5052	0.0324704
1.5056	0.0324169
1.506	0.0323635
1.5064	0.0323102
1.5068	0.032257
1.5072	0.0322039
1.5076	0.0321509
1.508	0.032098
1.5084	0.0320453
1.5088	0.0319926
1.5092	0.03194
1.5096	0.0318875
1.51	0.0318352
1.5104	0.0317832
1.5108	0.0317313
1.5112	0.0316795
1.5116	0.0316278
1.512	0.0315762
1.5124	0.0315248
1.5128	0.0314734
1.5132	0.0314221
1.5136	0.0313709
1.514	0.0313198
1.5144	0.0312688
1.5148	0.0312179
1.5152	0.0311671
1.5156	0.0311164
1.516	0.0310658
1.5164	0.0310153
1.5168	0.0309649
1.5172	0.0309146
1.5176	0.0308644
1.518	0.0308143
1.5184	0.0307642
1.5188	0.0307143
1.5192	0.0306645
1.5196	0.0306147
1.52	0.0305651
1.5204	0.0305158
1.5208	0.0304666
1.5212	0.0304175
1.5216	0.0303685
1.522	0.0303196
1.5224	0.0302707
1.5228	0.030222
1.5232	0.0301734
1.5236	0.0301248
1.524	0.0300763
1.5244	0.030028
1.5248	0.0299797
1.5252	0.0299315
1.5256	0.0298834
1.526	0.0298354
1.5264	0.0297875
1.5268	0.0297397
1.5272	0.029692
1.5276	0.0296443
1.528	0.0295968
1.5284	0.0295493
1.5288	0.029502
1.5292	0.0294547
1.5296	0.0294075
1.53	0.0293604
1.5304	0.0293136
1.5308	0.0292669
1.5312	0.0292203
1.5316	0.0291737
1.532	0.0291273
1.5324	0.0290809
1.5328	0.0290347
1.5332	0.0289885
1.5336	0.0289424
1.534	0.0288964
1.5344	0.0288505
1.5348	0.0288046
1.5352	0.0287589
1.5356	0.0287132
1.536	0.0286676
1.5364	0.0286222
1.5368	0.0285767
1.5372	0.0285314
1.5376	0.0284862
1.538	0.028441
1.5384	0.028396
1.5388	0.028351
1.5392	0.0283061
1.5396	0.0282613
1.54	0.0282165
1.5404	0.0281721
1.5408	0.0281277
1.5412	0.0280834
1.5416	0.0280392
1.542	0.0279951
1.5424	0.027951
1.5428	0.0279071
1.5432	0.0278632
1.5436	0.0278194
1.544	0.0277757
1.5444	0.027732
1.5448	0.0276885
1.5452	0.027645
1.5456	0.0276016
1.546	0.0275583
1.5464	0.027515
1.5468	0.0274719
1.5472	0.0274288
1.5476	0.0273858
1.548	0.0273429
1.5484	0.0273001
1.5488	0.0272573
1.5492	0.0272146
1.5496	0.027172
1.55	0.0271295
1.5504	0.0270872
1.5508	0.027045
1.5512	0.0270029
1.5516	0.0269609
1.552	0.0269189
1.5524	0.026877
1.5528	0.0268352
1.5532	0.0267935
1.5536	0.0267518
1.554	0.0267102
1.5544	0.0266687
1.5548	0.0266273
1.5552	0.0265859
1.5556	0.0265447
1.556	0.0265035
1.5564	0.0264623
1.5568	0.0264213
1.5572	0.0263803
1.5576	0.0263394
1.558	0.0262986
1.5584	0.0262578
1.5588	0.0262172
1.5592	0.0261766
1.5596	0.026136
1.56	0.0260956
1.5604	0.0260553
1.5608	0.0260152
1.5612	0.0259751
1.5616	0.0259351
1.562	0.0258952
1.5624	0.0258553
1.5628	0.0258155
1.5632	0.0257758
1.5636	0.0257361
1.564	0.0256965
1.5644	0.025657
1.5648	0.0256176
1.5652	0.0255782
1.5656	0.0255389
1.566	0.0254997
1.5664	0.0254606
1.5668	0.0254215
1.5672	0.0253825
1.5676	0.0253435
1.568	0.0253047
1.5684	0.0252659
1.5688	0.0252272
1.5692	0.0251885
1.5696	0.0251499
1.57	0.0251114
1.5704	0.0250731
1.5708	0.0250348
1.5712	0.0249967
1.5716	0.0249586
1.572	0.0249205
1.5724	0.0248825
1.5728	0.0248446
1.5732	0.0248068
1.5736	0.024769
1.574	0.0247313
1.5744	0.0246937
1.5748	0.0246561
1.5752	0.0246186
1.5756	0.0245812
1.576	0.0245438
1.5764	0.0245065
1.5768	0.0244693
1.5772	0.0244322
1.5776	0.0243951
1.578	0.024358
1.5784	0.0243211
1.5788	0.0242842
1.5792	0.0242473
1.5796	0.0242106
1.58	0.0241739
1.5804	0.0241374
1.5808	0.0241009
1.5812	0.0240645
1.5816	0.0240282
1.582	0.0239919
1.5824	0.0239557
1.5828	0.0239196
1.5832	0.0238836
1.5836	0.0238476
1.584	0.0238116
1.5844	0.0237757
1.5848	0.0237399
1.5852	0.0237042
1.5856	0.0236685
1.586	0.0236329
1.5864	0.0235973
1.5868	0.0235618
1.5872	0.0235264
1.5876	0.0234911
1.588	0.0234557
1.5884	0.0234205
1.5888	0.0233853
1.5892	0.0233502
1.5896	0.0233152
1.59	0.0232802
1.5904	0.0232453
1.5908	0.0232106
1.5912	0.0231759
1.5916	0.0231412
1.592	0.0231066
1.5924	0.0230721
1.5928	0.0230377
1.5932	0.0230033
1.5936	0.0229689
1.594	0.0229347
1.5944	0.0229004
1.5948	0.0228663
1.5952	0.0228322
1.5956	0.0227981
1.596	0.0227642
1.5964	0.0227302
1.5968	0.0226964
1.5972	0.0226626
1.5976	0.0226289
1.598	0.0225952
1.5984	0.0225616
1.5988	0.022528
1.5992	0.0224945
1.5996	0.022461
1.6	0.0224277
1.6004	0.0223944
1.6008	0.0223612
1.6012	0.0223281
1.6016	0.0222951
1.602	0.0222621
1.6024	0.0222291
1.6028	0.0221962
1.6032	0.0221634
1.6036	0.0221306
1.604	0.0220979
1.6044	0.0220652
1.6048	0.0220326
1.6052	0.0220001
1.6056	0.0219676
1.606	0.0219352
1.6064	0.0219028
1.6068	0.0218705
1.6072	0.0218382
1.6076	0.021806
1.608	0.0217739
1.6084	0.0217418
1.6088	0.0217097
1.6092	0.0216777
1.6096	0.0216458
1.61	0.0216139
1.6104	0.0215822
1.6108	0.0215505
1.6112	0.0215189
1.6116	0.0214873
1.612	0.0214558
1.6124	0.0214243
1.6128	0.0213929
1.6132	0.0213616
1.6136	0.0213303
1.614	0.021299
1.6144	0.0212678
1.6148	0.0212367
1.6152	0.0212056
1.6156	0.0211746
1.616	0.0211436
1.6164	0.0211127
1.6168	0.0210818
1.6172	0.021051
1.6176	0.0210202
1.618	0.0209895
1.6184	0.0209589
1.6188	0.0209283
1.6192	0.0208977
1.6196	0.0208672
1.62	0.0208368
1.6204	0.0208064
1.6208	0.0207762
1.6212	0.020746
1.6216	0.0207158
1.622	0.0206857
1.6224	0.0206556
1.6228	0.0206256
1.6232	0.0205956
1.6236	0.0205657
1.624	0.0205359
1.6244	0.0205061
1.6248	0.0204763
1.6252	0.0204466
1.6256	0.020417
1.626	0.0203873
1.6264	0.0203578
1.6268	0.0203283
1.6272	0.0202988
1.6276	0.0202694
1.628	0.0202401
1.6284	0.0202108
1.6288	0.0201815
1.6292	0.0201523
1.6296	0.0201232
1.63	0.0200941
1.6304	0.0200651
1.6308	0.0200362
1.6312	0.0200073
1.6316	0.0199784
1.632	0.0199497
1.6324	0.0199209
1.6328	0.0198922
1.6332	0.0198636
1.6336	0.019835
1.634	0.0198064
1.6344	0.0197779
1.6348	0.0197495
1.6352	0.0197211
1.6356	0.0196927
1.636	0.0196644
1.6364	0.0196362
1.6368	0.019608
1.6372	0.0195798
1.6376	0.0195517
1.638	0.0195236
1.6384	0.0194956
1.6388	0.0194676
1.6392	0.0194397
1.6396	0.0194118
1.64	0.019384
1.6404	0.0193563
1.6408	0.0193286
1.6412	0.019301
1.6416	0.0192734
1.642	0.0192458
1.6424	0.0192183
1.6428	0.0191909
1.6432	0.0191635
1.6436	0.0191361
1.644	0.0191088
1.6444	0.0190816
1.6448	0.0190544
1.6452	0.0190272
1.6456	0.0190001
1.646	0.018973
1.6464	0.018946
1.6468	0.018919
1.6472	0.018892
1.6476	0.0188651
1.648	0.0188383
1.6484	0.0188115
1.6488	0.0187847
1.6492	0.018758
1.6496	0.0187313
1.65	0.0187047
1.6504	0.0186782
1.6508	0.0186517
1.6512	0.0186252
1.6516	0.0185988
1.652	0.0185725
1.6524	0.0185462
1.6528	0.0185199
1.6532	0.0184937
1.6536	0.0184675
1.654	0.0184414
1.6544	0.0184153
1.6548	0.0183892
1.6552	0.0183632
1.6556	0.0183373
1.656	0.0183114
1.6564	0.0182855
1.6568	0.0182597
1.6572	0.0182339
1.6576	0.0182081
1.658	0.0181824
1.6584	0.0181568
1.6588	0.0181311
1.6592	0.0181056
1.6596	0.01808
1.66	0.0180546
1.6604	0.0180292
1.6608	0.0180038
1.6612	0.0179785
1.6616	0.0179532
1.662	0.017928
1.6624	0.0179028
1.6628	0.0178776
1.6632	0.0178525
1.6636	0.0178274
1.664	0.0178024
1.6644	0.0177774
1.6648	0.0177525
1.6652	0.0177276
1.6656	0.0177027
1.666	0.0176779
1.6664	0.0176531
1.6668	0.0176284
1.6672	0.0176037
1.6676	0.0175791
1.668	0.0175544
1.6684	0.0175299
1.6688	0.0175053
1.6692	0.0174809
1.6696	0.0174564
1.67	0.017432
1.6704	0.0174077
1.6708	0.0173834
1.6712	0.0173591
1.6716	0.0173349
1.672	0.0173107
1.6724	0.0172866
1.6728	0.0172625
1.6732	0.0172385
1.6736	0.0172145
1.674	0.0171905
1.6744	0.0171665
1.6748	0.0171427
1.6752	0.0171188
1.6756	0.017095
1.676	0.0170712
1.6764	0.0170475

## Sheet: scattering_v_wavelength
Wavelength (nm)	scattering loss (dB/km)
0.724	0.126652
0.7244	0.126179
0.7248	0.125707
0.7252	0.125236
0.7256	0.124766
0.726	0.124297
0.7264	0.12383
0.7268	0.123364
0.7272	0.122898
0.7276	0.122434
0.728	0.121972
0.7284	0.12151
0.7292	0.12059
0.7296	0.120132
0.7308	0.118963
0.7316	0.118255
0.7324	0.11755
0.7332	0.116849
0.7336	0.116499
0.734	0.11615
0.7344	0.115803
0.7356	0.114764
0.736	0.11442
0.7364	0.114076
0.7368	0.113733
0.7372	0.113391
0.7376	0.11305
0.738	0.11271
0.7384	0.11237
0.7388	0.112031
0.7392	0.111693
0.7396	0.111356
0.74	0.11102
0.7404	0.110765
0.7408	0.11051
0.7412	0.110256
0.7416	0.110003
0.742	0.109751
0.7424	0.109498
0.7428	0.109247
0.7432	0.108996
0.7436	0.108746
0.744	0.108496
0.7444	0.108246
0.7448	0.107998
0.7452	0.10775
0.7456	0.107502
0.746	0.107255
0.7464	0.107008
0.7468	0.106763
0.7472	0.106517
0.7476	0.106272
0.748	0.106028
0.7484	0.105784
0.7488	0.105541
0.7492	0.105298
0.7496	0.105056
0.75	0.104815
0.7504	0.104642
0.7508	0.10447
0.7512	0.104298
0.7516	0.104127
0.752	0.103955
0.7524	0.103785
0.7528	0.103614
0.7532	0.103444
0.7536	0.103274
0.754	0.103105
0.7544	0.102936
0.7548	0.102767
0.7552	0.102598
0.7556	0.10243
0.756	0.102263
0.7564	0.102095
0.7568	0.101928
0.7572	0.101761
0.7576	0.101595
0.758	0.101429
0.7584	0.101263
0.7588	0.101098
0.7592	0.100933
0.7596	0.100768
0.76	0.100604
0.7604	0.100501
0.7608	0.100398
0.7612	0.100295
0.7616	0.100192
0.762	0.100089
0.7624	0.0999871
0.7628	0.0998849
0.7632	0.0997829
0.7636	0.099681
0.764	0.0995793
0.7644	0.0994777
0.7648	0.0993763
0.7652	0.0992751
0.7656	0.099174
0.766	0.0990731
0.7664	0.0989724
0.7668	0.0988718
0.7672	0.0987714
0.7676	0.0986711
0.768	0.098571
0.7684	0.0984711
0.7688	0.0983713
0.7692	0.0982717
0.7696	0.0981722
0.77	0.0980729
0.7704	0.0980301
0.7708	0.0979873
0.7712	0.0979445
0.7716	0.0979017
0.772	0.0978589
0.7724	0.0978161
0.7728	0.0977733
0.7732	0.0977306
0.7736	0.0976878
0.774	0.0976451
0.7744	0.0976023
0.7748	0.0975596
0.7752	0.0975169
0.7756	0.0974742
0.776	0.0974315
0.7764	0.0973888
0.7768	0.0973461
0.7772	0.0973035
0.7776	0.0972608
0.778	0.0972182
0.7784	0.0971755
0.7788	0.0971329
0.7792	0.0970903
0.7796	0.0970477
0.78	0.0970051
0.7804	0.0970166
0.7808	0.0970279
0.7812	0.0970392
0.7816	0.0970503
0.782	0.0970612
0.7824	0.0970721
0.7828	0.0970828
0.7832	0.0970934
0.7836	0.0971038
0.784	0.0971141
0.7844	0.0971243
0.7848	0.0971344
0.7852	0.0971444
0.7856	0.0971542
0.786	0.0971639
0.7864	0.0971735
0.7868	0.0971829
0.7872	0.0971922
0.7876	0.0972014
0.788	0.0972105
0.7884	0.0972195
0.7888	0.0972283
0.7892	0.097237
0.7896	0.0972456
0.79	0.0972541
0.7904	0.0973164
0.7908	0.0973785
0.7912	0.0974403
0.7916	0.0975018
0.792	0.0975631
0.7924	0.0976242
0.7928	0.0976849
0.7932	0.0977455
0.7936	0.0978057
0.794	0.0978658
0.7944	0.0979255
0.7948	0.097985
0.7952	0.0980443
0.7956	0.0981033
0.796	0.0981621
0.7964	0.0982206
0.7968	0.0982789
0.7972	0.0983369
0.7976	0.0983947
0.798	0.0984522
0.7984	0.0985095
0.7988	0.0985665
0.7992	0.0986233
0.7996	0.0986799
0.8	0.0987362
0.8004	0.0988461
0.8008	0.0989556
0.8012	0.0990647
0.8016	0.0991735
0.802	0.0992819
0.8024	0.0993899
0.8028	0.0994975
0.8032	0.0996048
0.8036	0.0997117
0.804	0.0998182
0.8044	0.0999244
0.8048	0.10003
0.8052	0.100136
0.8056	0.100241
0.806	0.100345
0.8064	0.10045
0.8068	0.100554
0.8072	0.100657
0.8076	0.100761
0.808	0.100863
0.8084	0.100966
0.8088	0.101068
0.8092	0.10117
0.8096	0.101272
0.81	0.101373
0.8104	0.101531
0.8108	0.101689
0.8112	0.101846
0.8116	0.102003
0.812	0.102159
0.8124	0.102315
0.8128	0.10247
0.8132	0.102625
0.8136	0.102779
0.814	0.102933
0.8144	0.103087
0.8148	0.10324
0.8152	0.103392
0.8156	0.103544
0.816	0.103695
0.8164	0.103846
0.8168	0.103997
0.8172	0.104147
0.8176	0.104296
0.818	0.104446
0.8184	0.104594
0.8188	0.104742
0.8192	0.10489
0.8196	0.105037
0.82	0.105184
0.8204	0.105392
0.8208	0.105599
0.8212	0.105805
0.8216	0.106011
0.822	0.106216
0.8224	0.10642
0.8228	0.106624
0.8232	0.106827
0.8236	0.10703
0.824	0.107232
0.8244	0.107434
0.8248	0.107635
0.8252	0.107835
0.8256	0.108035
0.826	0.108234
0.8264	0.108432
0.8268	0.10863
0.8272	0.108827
0.8276	0.109024
0.828	0.10922
0.8284	0.109416
0.8288	0.109611
0.8292	0.109805
0.8296	0.109999
0.83	0.110192
0.8304	0.110456
0.8308	0.110718
0.8312	0.11098
0.8316	0.111241
0.832	0.111502
0.8324	0.111762
0.8328	0.11202
0.8332	0.112279
0.8336	0.112536
0.834	0.112793
0.8344	0.113049
0.8348	0.113304
0.8352	0.113559
0.8356	0.113812
0.836	0.114065
0.8364	0.114318
0.8368	0.11457
0.8372	0.11482
0.8376	0.115071
0.838	0.11532
0.8384	0.115569
0.8388	0.115817
0.8392	0.116064
0.8396	0.116311
0.84	0.116557
0.8404	0.116868
0.8408	0.117178
0.8412	0.117487
0.8416	0.117795
0.842	0.118102
0.8424
1.242	1.5166
1.2424	1.50385
1.2428	1.49112
1.2432	1.47841
1.2436	1.46572
1.244	1.45305
1.2448	1.42778
1.2452	1.41607
1.2456	1.40529
1.246	1.39452
1.2464	1.38377
1.2468	1.37304
1.2472	1.36233
1.2476	1.35163
1.248	1.34095
1.2484	1.33029
1.2488	1.31964
1.2492	1.30901
1.2496	1.2984
1.25	1.2878
1.2504	1.27862
1.2508	1.26946
1.2512	1.26031
1.2516	1.25118
1.252	1.24206
1.2524	1.23295
1.2528	1.22386
1.2532	1.21478
1.2536	1.20572
1.254	1.19667
1.2544	1.18764
1.2548	1.17862
1.2552	1.17017
1.2556	1.16228
1.256	1.15441
1.2564	1.14655
1.2568	1.1387
1.2572	1.13087
1.2576	1.12305
1.258	1.11524
1.2584	1.10744
1.2588	1.09965
1.2592	1.09188
1.2596	1.08412
1.26	1.07637
1.2604	1.06952
1.2608	1.06269
1.2612	1.05586
1.2616	1.04904
1.262	1.04224
1.2624	1.03545
1.2628	1.02866
1.2632	1.02189
1.2636	1.01513
1.264	1.00838
1.2644	1.00164
1.2648	0.994905
1.2652	0.988548
1.2656	0.982563
1.266	0.976587
1.2664	0.97062
1.2668	0.964663
1.2672	0.958715
1.2676	0.952776
1.268	0.946846
1.2684	0.940926
1.2688	0.935014
1.2692	0.929112
1.2696	0.923219
1.27	0.917335
1.2704	0.912057
1.2708	0.906788
1.2712	0.901527
1.2716	0.896274
1.272	0.891029
1.2724	0.885792
1.2728	0.880563
1.2732	0.875342
1.2736	0.87013
1.274	0.864925
1.2744	0.859728
1.2748	0.854539
1.2752	0.849607
1.2756	0.844932
1.276	0.840263
1.2764	0.835602
1.2768	0.830948
1.2772	0.826301
1.2776	0.821661
1.278	0.817028
1.2784	0.812402
1.2788	0.807783
1.2792	0.803172
1.2796	0.798567
1.28	0.79397
1.2804	0.789797
1.2808	0.785631
1.2812	0.781472
1.2816	0.777319
1.282	0.773172
1.2824	0.769031
1.2828	0.764897
1.2832	0.760768
1.2836	0.756647
1.284	0.752531
1.2844	0.748422
1.2848	0.744319
1.2852	0.740399
1.2856	0.736663
1.286	0.732932
1.2864	0.729207
1.2868	0.725487
1.2872	0.721773
1.2876	0.718065
1.288	0.714362
1.2884	0.710665
1.2888	0.706973
1.2892	0.703287
1.2896	0.699607
1.29	0.695932
1.2904	0.692565
1.2908	0.689203
1.2912	0.685847
1.2916	0.682495
1.292	0.679149
1.2924	0.675807
1.2928	0.672471
1.2932	0.669139
1.2936	0.665813
1.294	0.662491
1.2944	0.659174
1.2948	0.655863
1.2952	0.652686
1.2956	0.649645
1.296	0.646607
1.2964	0.643575
1.2968	0.640546
1.2972	0.637523
1.2976	0.634503
1.298	0.631489
1.2984	0.628479
1.2988	0.625473
1.2992	0.622472
1.2996	0.619475
1.3	0.616483
1.3004	0.613818
1.3008	0.611158
1.3012	0.608502
1.3016	0.605849
1.302	0.603201
1.3024	0.600556
1.3028	0.597915
1.3032	0.595278
1.3036	0.592646
1.304	0.590017
1.3044	0.587391
1.3048	0.58477
1.3052	0.582153
1.3056	0.579539
1.306	0.57693
1.3064	0.574324
1.3068	0.571722
1.3072	0.569124
1.3076	0.56653
1.308	0.56394
1.3084	0.561353
1.3088	0.55877
1.3092	0.556191
1.3096	0.553616
1.31	0.551045
1.3104	0.548821
1.3108	0.5466
1.3112	0.544382
1.3116	0.542168
1.312	0.539956
1.3124	0.537748
1.3128	0.535544
1.3132	0.533342
1.3136	0.531144
1.314	0.528948
1.3144	0.526757
1.3148	0.524568
1.3152	0.522382
1.3156	0.5202
1.316	0.518021
1.3164	0.515845
1.3168	0.513672
1.3172	0.511503
1.3176	0.509336
1.318	0.507173
1.3184	0.505013
1.3188	0.502856
1.3192	0.500703
1.3196	0.498552
1.32	0.496405
1.3204	0.494526
1.3208	0.49265
1.3212	0.490776
1.3216	0.488905
1.322	0.487037
1.3224	0.485172
1.3228	0.48331
1.3232	0.48145
1.3236	0.479592
1.324	0.477738
1.3244	0.475886
1.3248	0.474037
1.3252	0.472191
1.3256	0.470347
1.326	0.468506
1.3264	0.466667
1.3268	0.464831
1.3272	0.462998
1.3276	0.461168
1.328	0.45934
1.3284	0.457515
1.3288	0.455692
1.3292	0.453872
1.3296	0.452055
1.33	0.45024
1.3304	0.448637
1.3308	0.447036
1.3312	0.445437
1.3316	0.44384
1.332	0.442246
1.3324	0.440654
1.3328	0.439065
1.3332	0.437477
1.3336	0.435892
1.334	0.434309
1.3344	0.432729
1.3348	0.43115
1.3352	0.429574
1.3356	0.428001
1.336	0.426429
1.3364	0.42486
1.3368	0.423293
1.3372	0.421728
1.3376	0.420165
1.338	0.418605
1.3384	0.417047
1.3388	0.415491
1.3392	0.413937
1.3396	0.412386
1.34	0.410837
1.3404	0.409456
1.3408	0.408077
1.3412	0.406701
1.3416	0.405326
1.342	0.403953
1.3424	0.402582
1.3428	0.401213
1.3432	0.399846
1.3436	0.398481
1.344	0.397118
1.3444	0.395757
1.3448	0.394398
1.3452	0.39304
1.3456	0.391685
1.346	0.390331
1.3464	0.38898
1.3468	0.38763
1.3472	0.386282
1.3476	0.384936
1.348	0.383593
1.3484	0.38225
1.3488	0.38091
1.3492	0.379572
1.3496	0.378236
1.35	0.376901
1.3504	0.375703
1.3508	0.374506
1.3512	0.373311
1.3516	0.372118
1.352	0.370926
1.3524	0.369736
1.3528	0.368548
1.3532	0.367362
1.3536	0.366177
1.354	0.364993
1.3544	0.363812
1.3548	0.362632
1.3552	0.361453
1.3556	0.360277
1.356	0.359102
1.3564	0.357928
1.3568	0.356757
1.3572	0.355587
1.3576	0.354418
1.358	0.353251
1.3584	0.352086
1.3588	0.350922
1.3592	0.349761
1.3596	0.3486
1.36	0.347442
1.3604	0.346394
1.3608	0.345348
1.3612	0.344303
1.3616	0.34326
1.362	0.342219
1.3624	0.341178
1.3628	0.34014
1.3632	0.339102
1.3636	0.338066
1.364	0.337032
1.3644	0.335999
1.3648	0.334967
1.3652	0.333937
1.3656	0.332908
1.366	0.331881
1.3664	0.330855
1.3668	0.329831
1.3672	0.328808
1.3676	0.327786
1.368	0.326766
1.3684	0.325747
1.3688	0.324729
1.3692	0.323713
1.3696	0.322699
1.37	0.321685
1.3704	0.320764
1.3708	0.319844
1.3712	0.318925
1.3716	0.318007
1.372	0.317091
1.3724	0.316176
1.3728	0.315262
1.3732	0.314349
1.3736	0.313438
1.374	0.312527
1.3744	0.311618
1.3748	0.310711
1.3752	0.309804
1.3756	0.308899
1.376	0.307995
1.3764	0.307092
1.3768	0.306191
1.3772	0.305291
1.3776	0.304392
1.378	0.303494
1.3784	0.302597
1.3788	0.301702
1.3792	0.300808
1.3796	0.299915
1.38	0.299023
1.3804	0.298208
1.3808	0.297394
1.3812	0.296581
1.3816	0.295769
1.382	0.294958
1.3824	0.294148
1.3828	0.293339
1.3832	0.292532
1.3836	0.291725
1.384	0.29092
1.3844	0.290115
1.3848	0.289312
1.3852	0.28851
1.3856	0.287709
1.386	0.286909
1.3864	0.28611
1.3868	0.285312
1.3872	0.284516
1.3876	0.28372
1.388	0.282925
1.3884	0.282132
1.3888	0.281339
1.3892	0.280548
1.3896	0.279758
1.39	0.278968
1.3904	0.278243
1.3908	0.277519
1.3912	0.276796
1.3916	0.276074
1.392	0.275352
1.3924	0.274632
1.3928	0.273913
1.3932	0.273194
1.3936	0.272477
1.394	0.27176
1.3944	0.271045
1.3948	0.27033
1.3952	0.269617
1.3956	0.268904
1.396	0.268192
1.3964	0.267481
1.3968	0.266772
1.3972	0.266063
1.3976	0.265355
1.398	0.264648
1.3984	0.263942
1.3988	0.263237
1.3992	0.262533
1.3996	0.26183
1.4	0.261127
1.4004	0.260479
1.4008	0.259832
1.4012	0.259186
1.4016	0.25854
1.402	0.257896
1.4024	0.257252
1.4028	0.256609
1.4032	0.255967
1.4036	0.255325
1.404	0.254685
1.4044	0.254046
1.4048	0.253407
1.4052	0.252769
1.4056	0.252132
1.406	0.251496
1.4064	0.25086
1.4068	0.250226
1.4072	0.249592
1.4076	0.24896
1.408	0.248328
1.4084	0.247696
1.4088	0.247066
1.4092	0.246437
1.4096	0.245808
1.41	0.24518
1.4104	0.244598
1.4108	0.244017
1.4112	0.243437
1.4116	0.242858
1.412	0.242279
1.4124	0.241701
1.4128	0.241124
1.4132	0.240548
1.4136	0.239972
1.414	0.239397
1.4144	0.238823
1.4148	0.238249
1.4152	0.237677
1.4156	0.237105
1.416	0.236534
1.4164	0.235963
1.4168	0.235394
1.4172	0.234825
1.4176	0.234257
1.418	0.233689
1.4184	0.233122
1.4188	0.232556
1.4192	0.231991
1.4196	0.231427
1.42	0.230863
1.4204	0.230339
1.4208	0.229815
1.4212	0.229292
1.4216	0.22877
1.422	0.228248
1.4224	0.227728
1.4228	0.227207
1.4232	0.226688
1.4236	0.226169
1.424	0.225651
1.4244	0.225133
1.4248	0.224616
1.4252	0.2241
1.4256	0.223585
1.426	0.22307
1.4264	0.222556
1.4268	0.222042
1.4272	0.221529
1.4276	0.221017
1.428	0.220505
1.4284	0.219995
1.4288	0.219484
1.4292	0.218975
1.4296	0.218466
1.43	0.217958
1.4304	0.217483
1.4308	0.21701
1.4312	0.216537
1.4316	0.216064
1.432	0.215592
1.4324	0.215121
1.4328	0.214651
1.4332	0.214181
1.4336	0.213711
1.434	0.213242
1.4344	0.212774
1.4348	0.212306
1.4352	0.211839
1.4356	0.211373
1.436	0.210907
1.4364	0.210442
1.4368	0.209977
1.4372	0.209513
1.4376	0.20905
1.438	0.208587
1.4384	0.208125
1.4388	0.207663
1.4392	0.207202
1.4396	0.206742
1.44	0.206282
1.4404	0.205851
1.4408	0.205421
1.4412	0.204992
1.4416	0.204563
1.442	0.204135
1.4424	0.203707
1.4428	0.20328
1.4432	0.202853
1.4436	0.202427
1.444	0.202001
1.4444	0.201576
1.4448	0.201152
1.4452	0.200728
1.4456	0.200304
1.446	0.199881
1.4464	0.199459
1.4468	0.199037
1.4472	0.198616
1.4476	0.198195
1.448	0.197775
1.4484	0.197355
1.4488	0.196936
1.4492	0.196517
1.4496	0.196099
1.45	0.195681
1.4504	0.195289
1.4508	0.194898
1.4512	0.194507
1.4516	0.194116
1.452	0.193726
1.4524	0.193337
1.4528	0.192948
1.4532	0.192559
1.4536	0.192171
1.454	0.191784
1.4544	0.191396
1.4548	0.19101
1.4552	0.190624
1.4556	0.190238
1.456	0.189853
1.4564	0.189468
1.4568	0.189084
1.4572	0.1887
1.4576	0.188317
1.458	0.187934
1.4584	0.187552
1.4588	0.18717
1.4592	0.186789
1.4596	0.186408
1.46	0.186028
1.4604	0.18567
1.4608	0.185312
1.4612	0.184955
1.4616	0.184598
1.462	0.184242
1.4624	0.183886
1.4628	0.183531
1.4632	0.183176
1.4636	0.182821
1.464	0.182467
1.4644	0.182114
1.4648	0.181761
1.4652	0.181408
1.4656	0.181056
1.466	0.180704
1.4664	0.180353
1.4668	0.180002
1.4672	0.179651
1.4676	0.179301
1.468	0.178951
1.4684	0.178602
1.4688	0.178253
1.4692	0.177905
1.4696	0.177557
1.47	0.177209
1.4704	0.176882
1.4708	0.176554
1.4712	0.176227
1.4716	0.1759
1.472	0.175574
1.4724	0.175248
1.4728	0.174923
1.4732	0.174598
1.4736	0.174273
1.474	0.173949
1.4744	0.173625
1.4748	0.173302
1.4752	0.172979
1.4756	0.172656
1.476	0.172334
1.4764	0.172012
1.4768	0.17169
1.4772	0.171369
1.4776	0.171049
1.478	0.170728
1.4784	0.170408
1.4788	0.170089
1.4792	0.16977
1.4796	0.169451
1.48	0.169133
1.4804	0.168832
1.4808	0.168531
1.4812	0.168231
1.4816	0.167931
1.482	0.167631
1.4824	0.167332
1.4828	0.167033
1.4832	0.166735
1.4836	0.166437
1.484	0.166139
1.4844	0.165842
1.4848	0.165545
1.4852	0.165248
1.4856	0.164952
1.486	0.164656
1.4864	0.16436
1.4868	0.164065
1.4872	0.16377
1.4876	0.163476
1.488	0.163182
1.4884	0.162888
1.4888	0.162594
1.4892	0.162301
1.4896	0.162009
1.49	0.161716
1.4904	0.161439
1.4908	0.161163
1.4912	0.160886
1.4916	0.16061
1.492	0.160335
1.4924	0.160059
1.4928	0.159784
1.4932	0.15951
1.4936	0.159235
1.494	0.158961
1.4944	0.158687
1.4948	0.158414
1.4952	0.158141
1.4956	0.157868
1.496	0.157596
1.4964	0.157324
1.4968	0.157052
1.4972	0.156781
1.4976	0.15651
1.498	0.156239
1.4984	0.155968
1.4988	0.155698
1.4992	0.155429
1.4996	0.155159
1.5	0.15489
1.5004	0.154634
1.5008	0.154379
1.5012	0.154124
1.5016	0.15387
1.502	0.153616
1.5024	0.153362
1.5028	0.153108
1.5032	0.152855
1.5036	0.152601
1.504	0.152349
1.5044	0.152096
1.5048	0.151844
1.5052	0.151592
1.5056	0.151341
1.506	0.151089
1.5064	0.150838
1.5068	0.150588
1.5072	0.150337
1.5076	0.150087
1.508	0.149837
1.5084	0.149588
1.5088	0.149339
1.5092	0.14909
1.5096	0.148841
1.51	0.148593
1.5104	0.148357
1.5108	0.148121
1.5112	0.147885
1.5116	0.14765
1.512	0.147415
1.5124	0.14718
1.5128	0.146946
1.5132	0.146712
1.5136	0.146478
1.514	0.146244
1.5144	0.146011
1.5148	0.145778
1.5152	0.145545
1.5156	0.145312
1.516	0.14508
1.5164	0.144848
1.5168	0.144616
1.5172	0.144385
1.5176	0.144154
1.518	0.143923
1.5184	0.143692
1.5188	0.143462
1.5192	0.143232
1.5196	0.143002
1.52	0.142772
1.5204	0.142554
1.5208	0.142335
1.5212	0.142117
1.5216	0.141899
1.522	0.141681
1.5224	0.141464
1.5228	0.141247
1.5232	0.14103
1.5236	0.140813
1.524	0.140597
1.5244	0.140381
1.5248	0.140165
1.5252	0.139949
1.5256	0.139734
1.526	0.139519
1.5264	0.139304
1.5268	0.139089
1.5272	0.138875
1.5276	0.138661
1.528	0.138447
1.5284	0.138233
1.5288	0.13802
1.5292	0.137807
1.5296	0.137594
1.53	0.137381
1.5304	0.137179
1.5308	0.136976
1.5312	0.136774
1.5316	0.136571
1.532	0.13637
1.5324	0.136168
1.5328	0.135966
1.5332	0.135765
1.5336	0.135564
1.534	0.135364
1.5344	0.135163
1.5348	0.134963
1.5352	0.134763
1.5356	0.134563
1.536	0.134363
1.5364	0.134164
1.5368	0.133965
1.5372	0.133766
1.5376	0.133567
1.538	0.133369
1.5384	0.133171
1.5388	0.132973
1.5392	0.132775
1.5396	0.132577
1.54	0.13238
1.5404	0.132192
1.5408	0.132003
1.5412	0.131815
1.5416	0.131627
1.542	0.13144
1.5424	0.131252
1.5428	0.131065
1.5432	0.130878
1.5436	0.130691
1.544	0.130505
1.5444	0.130319
1.5448	0.130132
1.5452	0.129947
1.5456	0.129761
1.546	0.129575
1.5464	0.12939
1.5468	0.129205
1.5472	0.12902
1.5476	0.128836
1.548	0.128651
1.5484	0.128467
1.5488	0.128283
1.5492	0.128099
1.5496	0.127915
1.55	0.127732
1.5504	0.127557
1.5508	0.127381
1.5512	0.127206
1.5516	0.127032
1.552	0.126857
1.5524	0.126683
1.5528	0.126508
1.5532	0.126334
1.5536	0.126161
1.554	0.125987
1.5544	0.125814
1.5548	0.12564
1.5552	0.125467
1.5556	0.125294
1.556	0.125122
1.5564	0.124949
1.5568	0.124777
1.5572	0.124605
1.5576	0.124433
1.558	0.124261
1.5584	0.12409
1.5588	0.123919
1.5592	0.123748
1.5596	0.123577
1.56	0.123406
1.5604	0.123242
1.5608	0.123079
1.5612	0.122916
1.5616	0.122753
1.562	0.12259
1.5624	0.122428
1.5628	0.122266
1.5632	0.122103
1.5636	0.121941
1.564	0.12178
1.5644	0.121618
1.5648	0.121456
1.5652	0.121295
1.5656	0.121134
1.566	0.120973
1.5664	0.120812
1.5668	0.120652
1.5672	0.120491
1.5676	0.120331
1.568	0.120171
1.5684	0.120011
1.5688	0.119852
1.5692	0.119692
1.5696	0.119533
1.57	0.119374
1.5704	0.119221
1.5708	0.119069
1.5712	0.118916
1.5716	0.118764
1.572	0.118612
1.5724	0.118461
1.5728	0.118309
1.5732	0.118158
1.5736	0.118007
1.574	0.117856
1.5744	0.117705
1.5748	0.117554
1.5752	0.117403
1.5756	0.117253
1.576	0.117103
1.5764	0.116953
1.5768	0.116803
1.5772	0.116653
1.5776	0.116504
1.578	0.116354
1.5784	0.116205
1.5788	0.116056
1.5792	0.115907
1.5796	0.115758
1.58	0.11561
1.5804	0.115467
1.5808	0.115325
1.5812	0.115183
1.5816	0.115041
1.582	0.114899
1.5824	0.114757
1.5828	0.114615
1.5832	0.114474
1.5836	0.114332
1.584	0.114191
1.5844	0.11405
1.5848	0.113909
1.5852	0.113769
1.5856	0.113628
1.586	0.113488
1.5864	0.113348
1.5868	0.113208
1.5872	0.113068
1.5876	0.112928
1.588	0.112788
1.5884	0.112649
1.5888	0.112509
1.5892	0.11237
1.5896	0.112231
1.59	0.112092
1.5904	0.111959
1.5908	0.111826
1.5912	0.111693
1.5916	0.11156
1.592	0.111427
1.5924	0.111294
1.5928	0.111162
1.5932	0.111029
1.5936	0.110897
1.594	0.110765
1.5944	0.110633
1.5948	0.110501
1.5952	0.11037
1.5956	0.110238
1.596	0.110107
1.5964	0.109976
1.5968	0.109845
1.5972	0.109714
1.5976	0.109583
1.598	0.109452
1.5984	0.109322
1.5988	0.109191
1.5992	0.109061
1.5996	0.108931
1.6	0.108801
1.6004	0.108676
1.6008	0.108551
1.6012	0.108427
1.6016	0.108302
1.602	0.108178
1.6024	0.108054
1.6028	0.10793
1.6032	0.107806
1.6036	0.107682
1.604	0.107558
1.6044	0.107434
1.6048	0.107311
1.6052	0.107188
1.6056	0.107064
1.606	0.106941
1.6064	0.106818
1.6068	0.106696
1.6072	0.106573
1.6076	0.10645
1.608	0.106328
1.6084	0.106206
1.6088	0.106084
1.6092	0.105962
1.6096	0.10584
1.61	0.105718
1.6104	0.105601
1.6108	0.105484
1.6112	0.105367
1.6116	0.10525
1.612	0.105134
1.6124	0.105017
1.6128	0.104901
1.6132	0.104785
1.6136	0.104668
1.614	0.104552
1.6144	0.104437
1.6148	0.104321
1.6152	0.104205
1.6156	0.10409
1.616	0.103974
1.6164	0.103859
1.6168	0.103744
1.6172	0.103629
1.6176	0.103514
1.618	0.103399
1.6184	0.103284
1.6188	0.10317
1.6192	0.103055
1.6196	0.102941
1.62	0.102827
1.6204	0.102717
1.6208	0.102607
1.6212	0.102497
1.6216	0.102388
1.622	0.102278
1.6224	0.102169
1.6228	0.10206
1.6232	0.101951
1.6236	0.101842
1.624	0.101733
1.6244	0.101624
1.6248	0.101515
1.6252	0.101407
1.6256	0.101298
1.626	0.10119
1.6264	0.101082
1.6268	0.100974
1.6272	0.100866
1.6276	0.100758
1.628	0.10065
1.6284	0.100542
1.6288	0.100435
1.6292	0.100327
1.6296	0.10022
1.63	0.100113
1.6304	0.10001
1.6308	0.0999064
1.6312	0.0998033
1.6316	0.0997004
1.632	0.0995976
1.6324	0.0994948
1.6328	0.0993922
1.6332	0.0992897
1.6336	0.0991873
1.634	0.099085
1.6344	0.0989828
1.6348	0.0988807
1.6352	0.0987787
1.6356	0.0986768
1.636	0.098575
1.6364	0.0984733
1.6368	0.0983717
1.6372	0.0982702
1.6376	0.0981689
1.638	0.0980676
1.6384	0.0979664
1.6388	0.0978654
1.6392	0.0977644
1.6396	0.0976635
1.64	0.0975628
1.6404	0.0974657
1.6408	0.0973687
1.6412	0.0972718
1.6416	0.097175
1.642	0.0970783
1.6424	0.0969817
1.6428	0.0968852
1.6432	0.0967888
1.6436	0.0966925
1.644	0.0965963
1.6444	0.0965002
1.6448	0.0964041
1.6452	0.0963082
1.6456	0.0962124
1.646	0.0961167
1.6464	0.096021
1.6468	0.0959255
1.6472	0.0958301
1.6476	0.0957347
1.648	0.0956395
1.6484	0.0955443
1.6488	0.0954493
1.6492	0.0953543
1.6496	0.0952594
1.65	0.0951647
1.6504	0.0950733
1.6508	0.094982
1.6512	0.0948908
1.6516	0.0947997
1.652	0.0947087
1.6524	0.0946178
1.6528	0.094527
1.6532	0.0944363
1.6536	0.0943456
1.654	0.0942551
1.6544	0.0941646
1.6548	0.0940743
1.6552	0.093984
1.6556	0.0938938
1.656	0.0938037
1.6564	0.0937137
1.6568	0.0936238
1.6572	0.0935339
1.6576	0.0934442
1.658	0.0933545
1.6584	0.093265
1.6588	0.0931755
1.6592	0.0930861
1.6596	0.0929968
1.66	0.0929076
1.6604	0.0928215
1.6608	0.0927356
1.6612	0.0926497
1.6616	0.0925639
1.662	0.0924782
1.6624	0.0923926
1.6628	0.0923071
1.6632	0.0922216
1.6636	0.0921362
1.664	0.092051
1.6644	0.0919657
1.6648	0.0918806
1.6652	0.0917956
1.6656	0.0917106
1.666	0.0916258
1.6664	0.091541
1.6668	0.0914563
1.6672	0.0913717
1.6676	0.0912871
1.668	0.0912027
1.6684	0.0911183
1.6688	0.091034
1.6692	0.0909498
1.6696	0.0908657
1.67	0.0907816
1.6704	0.0907006
1.6708	0.0906196
1.6712	0.0905386
1.6716	0.0904578
1.672	0.090377
1.6724	0.0902963
1.6728	0.0902157
1.6732	0.0901352
1.6736	0.0900547
1.674	0.0899743
1.6744	0.089894
1.6748	0.0898138
1.6752	0.0897336
1.6756	0.0896536
1.676	0.0895736
1.6764	0.0894937

## Sheet: confinement_v_wavelength
Wavelength (nm)	Leakage loss (dB/km)
0.724	0.00127525
0.7244	0.00127232
0.7248	0.00126938
0.7252	0.00126644
0.7256	0.0012635
0.726	0.00126056
0.7264	0.00125763
0.7268	0.00125469
0.7272	0.00125175
0.7276	0.00124881
0.728	0.00124588
0.7284	0.00124294
0.7292	0.00123706
0.7296	0.00123413
0.7308	0.00122299
0.7316	0.0012148
0.7324	0.0012066
0.7332	0.00119841
0.7336	0.00119431
0.734	0.00119021
0.7344	0.00118611
0.7356	0.00117382
0.736	0.00116972
0.7364	0.00116562
0.7368	0.00116152
0.7372	0.00115742
0.7376	0.00115333
0.738	0.00114923
0.7384	0.00114513
0.7388	0.00114103
0.7392	0.00113693
0.7396	0.00113284
0.74	0.00112874
0.7404	0.0011365
0.7408	0.00114427
0.7412	0.00115203
0.7416	0.0011598
0.742	0.00116756
0.7424	0.00117533
0.7428	0.00118309
0.7432	0.00119086
0.7436	0.00119862
0.744	0.00120639
0.7444	0.00121415
0.7448	0.00122192
0.7452	0.00122968
0.7456	0.00123745
0.746	0.00124521
0.7464	0.00125298
0.7468	0.00126074
0.7472	0.00126851
0.7476	0.00127627
0.748	0.00128404
0.7484	0.0012918
0.7488	0.00129957
0.7492	0.00130733
0.7496	0.0013151
0.75	0.00132286
0.7504	0.00135355
0.7508	0.00138424
0.7512	0.00141493
0.7516	0.00144562
0.752	0.0014763
0.7524	0.00150699
0.7528	0.00153768
0.7532	0.00156837
0.7536	0.00159906
0.754	0.00162975
0.7544	0.00166044
0.7548	0.00169113
0.7552	0.00172181
0.7556	0.0017525
0.756	0.00178319
0.7564	0.00181388
0.7568	0.00184457
0.7572	0.00187526
0.7576	0.00190595
0.758	0.00193664
0.7584	0.00196733
0.7588	0.00199801
0.7592	0.0020287
0.7596	0.00205939
0.76	0.00209008
0.7604	0.00232974
0.7608	0.0025694
0.7612	0.00280906
0.7616	0.00304872
0.762	0.00328837
0.7624	0.00352803
0.7628	0.00376769
0.7632	0.00400735
0.7636	0.00424701
0.764	0.00448667
0.7644	0.00472633
0.7648	0.00496598
0.7652	0.00520564
0.7656	0.0054453
0.766	0.00568496
0.7664	0.00592462
0.7668	0.00616428
0.7672	0.00640394
0.7676	0.0066436
0.768	0.00688325
0.7684	0.00712291
0.7688	0.00736257
0.7692	0.00760223
0.7696	0.00784189
0.77	0.00808155
0.7704	0.00802004
0.7708	0.00795853
0.7712	0.00789702
0.7716	0.00783551
0.772	0.007774
0.7724	0.0077125
0.7728	0.00765099
0.7732	0.00758948
0.7736	0.00752797
0.774	0.00746646
0.7744	0.00740495
0.7748	0.00734344
0.7752	0.00728194
0.7756	0.00722043
0.776	0.00715892
0.7764	0.00709741
0.7768	0.0070359
0.7772	0.00697439
0.7776	0.00691288
0.778	0.00685137
0.7784	0.00678987
0.7788	0.00672836
0.7792	0.00666685
0.7796	0.00660534
0.78	0.00654383
0.7804	0.00680969
0.7808	0.00707556
0.7812	0.00734142
0.7816	0.00760728
0.782	0.00787315
0.7824	0.00813901
0.7828	0.00840487
0.7832	0.00867074
0.7836	0.0089366
0.784	0.00920246
0.7844	0.00946833
0.7848	0.00973419
0.7852	0.0100001
0.7856	0.0102659
0.786	0.0105318
0.7864	0.0107976
0.7868	0.0110635
0.7872	0.0113294
0.7876	0.0115952
0.788	0.0118611
0.7884	0.012127
0.7888	0.0123928
0.7892	0.0126587
0.7896	0.0129245
0.79	0.0131904
0.7904	0.0210903
0.7908	0.0289902
0.7912	0.0368901
0.7916	0.0447899
0.792	0.0526898
0.7924	0.0605897
0.7928	0.0684896
0.7932	0.0763895
0.7936	0.0842894
0.794	0.0921892
0.7944	0.100089
0.7948	0.107989
0.7952	0.115889
0.7956	0.123789
0.796	0.131689
0.7964	0.139589
0.7968	0.147488
0.7972	0.155388
0.7976	0.163288
0.798	0.171188
0.7984	0.179088
0.7988	0.186988
0.7992	0.194888
0.7996	0.202788
0.8	0.210687
0.8004	0.20455
0.8008	0.198412
0.8012	0.192274
0.8016	0.186136
0.802	0.179998
0.8024	0.173861
0.8028	0.167723
0.8032	0.161585
0.8036	0.155447
0.804	0.149309
0.8044	0.143172
0.8048	0.137034
0.8052	0.130896
0.8056	0.124758
0.806	0.11862
0.8064	0.112483
0.8068	0.106345
0.8072	0.100207
0.8076	0.0940691
0.808	0.0879313
0.8084	0.0817935
0.8088	0.0756557
0.8092	0.0695179
0.8096	0.0633801
0.81	0.0572423
0.8104	0.0580993
0.8108	0.0589563
0.8112	0.0598133
0.8116	0.0606703
0.812	0.0615273
0.8124	0.0623844
0.8128	0.0632414
0.8132	0.0640984
0.8136	0.0649554
0.814	0.0658124
0.8144	0.0666694
0.8148	0.0675264
0.8152	0.0683835
0.8156	0.0692405
0.816	0.0700975
0.8164	0.0709545
0.8168	0.0718115
0.8172	0.0726685
0.8176	0.0735256
0.818	0.0743826
0.8184	0.0752396
0.8188	0.0760966
0.8192	0.0769536
0.8196	0.0778106
0.82	0.0786676
0.8204	0.0849699
0.8208	0.0912722
0.8212	0.0975745
0.8216	0.103877
0.822	0.110179
0.8224	0.116481
0.8228	0.122784
0.8232	0.129086
0.8236	0.135388
0.824	0.141691
0.8244	0.147993
0.8248	0.154295
0.8252	0.160597
0.8256	0.1669
0.826	0.173202
0.8264	0.179504
0.8268	0.185807
0.8272	0.192109
0.8276	0.198411
0.828	0.204714
0.8284	0.211016
0.8288	0.217318
0.8292	0.22362
0.8296	0.229923
0.83	0.236225
0.8304	0.35936
0.8308	0.482495
0.8312	0.605631
0.8316	0.728766
0.832	0.851901
0.8324	0.975036
0.8328	1.09817
0.8332	1.22131
0.8336	1.34444
0.834	1.46758
0.8344	1.59071
0.8348	1.71385
0.8352	1.83698
0.8356	1.96012
0.836	2.08325
0.8364	2.20639
0.8368	2.32952
0.8372	2.45266
0.8376	2.57579
0.838	2.69893
0.8384	2.82207
0.8388	2.9452
0.8392	3.06834
0.8396	3.19147
0.84	3.31461
0.8404
0.8408
0.8412
0.8416
0.842
0.8424
1.242	2.75997
1.2424	2.71163
1.2428	2.66329
1.2432	2.61495
1.2436	2.56661
1.244	2.51827
1.2448	2.42159
1.2452	2.37969
1.2456	2.34421
1.246	2.30874
1.2464	2.27327
1.2468	2.23779
1.2472	2.20232
1.2476	2.16684
1.248	2.13137
1.2484	2.0959
1.2488	2.06042
1.2492	2.02495
1.2496	1.98947
1.25	1.954
1.2504	1.92719
1.2508	1.90038
1.2512	1.87357
1.2516	1.84676
1.252	1.81995
1.2524	1.79314
1.2528	1.76633
1.2532	1.73952
1.2536	1.71271
1.254	1.6859
1.2544	1.65909
1.2548	1.63228
1.2552	1.60855
1.2556	1.5879
1.256	1.56725
1.2564	1.54659
1.2568	1.52594
1.2572	1.50529
1.2576	1.48463
1.258	1.46398
1.2584	1.44333
1.2588	1.42267
1.2592	1.40202
1.2596	1.38137
1.26	1.36071
1.2604	1.34463
1.2608	1.32854
1.2612	1.31246
1.2616	1.29638
1.262	1.28029
1.2624	1.26421
1.2628	1.24812
1.2632	1.23204
1.2636	1.21595
1.264	1.19987
1.2644	1.18379
1.2648	1.1677
1.2652	1.15327
1.2656	1.1405
1.266	1.12772
1.2664	1.11495
1.2668	1.10218
1.2672	1.0894
1.2676	1.07663
1.268	1.06386
1.2684	1.05108
1.2688	1.03831
1.2692	1.02553
1.2696	1.01276
1.27	0.999987
1.2704	0.989608
1.2708	0.979228
1.2712	0.968849
1.2716	0.958469
1.272	0.948089
1.2724	0.93771
1.2728	0.92733
1.2732	0.916951
1.2736	0.906571
1.274	0.896191
1.2744	0.885812
1.2748	0.875432
1.2752	0.866004
1.2756	0.857529
1.276	0.849053
1.2764	0.840577
1.2768	0.832101
1.2772	0.823626
1.2776	0.81515
1.278	0.806674
1.2784	0.798198
1.2788	0.789723
1.2792	0.781247
1.2796	0.772771
1.28	0.764295
1.2804	0.757356
1.2808	0.750417
1.2812	0.743478
1.2816	0.736539
1.282	0.729599
1.2824	0.72266
1.2828	0.715721
1.2832	0.708782
1.2836	0.701842
1.284	0.694903
1.2844	0.687964
1.2848	0.681025
1.2852	0.674659
1.2856	0.668867
1.286	0.663075
1.2864	0.657283
1.2868	0.651491
1.2872	0.645699
1.2876	0.639907
1.288	0.634115
1.2884	0.628323
1.2888	0.622531
1.2892	0.616739
1.2896	0.610947
1.29	0.605155
1.2904	0.600231
1.2908	0.595307
1.2912	0.590382
1.2916	0.585458
1.292	0.580534
1.2924	0.57561
1.2928	0.570685
1.2932	0.565761
1.2936	0.560837
1.294	0.555912
1.2944	0.550988
1.2948	0.546064
1.2952	0.541516
1.2956	0.537346
1.296	0.533176
1.2964	0.529006
1.2968	0.524836
1.2972	0.520665
1.2976	0.516495
1.298	0.512325
1.2984	0.508155
1.2988	0.503985
1.2992	0.499815
1.2996	0.495644
1.3	0.491474
1.3004	0.488179
1.3008	0.484883
1.3012	0.481588
1.3016	0.478293
1.302	0.474997
1.3024	0.471702
1.3028	0.468407
1.3032	0.465111
1.3036	0.461816
1.304	0.458521
1.3044	0.455225
1.3048	0.45193
1.3052	0.448635
1.3056	0.445339
1.306	0.442044
1.3064	0.438749
1.3068	0.435453
1.3072	0.432158
1.3076	0.428863
1.308	0.425567
1.3084	0.422272
1.3088	0.418977
1.3092	0.415681
1.3096	0.412386
1.31	0.409091
1.3104	0.406596
1.3108	0.404102
1.3112	0.401607
1.3116	0.399113
1.312	0.396619
1.3124	0.394124
1.3128	0.39163
1.3132	0.389135
1.3136	0.386641
1.314	0.384146
1.3144	0.381652
1.3148	0.379158
1.3152	0.376663
1.3156	0.374169
1.316	0.371674
1.3164	0.36918
1.3168	0.366685
1.3172	0.364191
1.3176	0.361697
1.318	0.359202
1.3184	0.356708
1.3188	0.354213
1.3192	0.351719
1.3196	0.349224
1.32	0.34673
1.3204	0.344825
1.3208	0.34292
1.3212	0.341015
1.3216	0.339109
1.322	0.337204
1.3224	0.335299
1.3228	0.333394
1.3232	0.331489
1.3236	0.329584
1.324	0.327679
1.3244	0.325774
1.3248	0.323868
1.3252	0.321963
1.3256	0.320058
1.326	0.318153
1.3264	0.316248
1.3268	0.314343
1.3272	0.312438
1.3276	0.310533
1.328	0.308627
1.3284	0.306722
1.3288	0.304817
1.3292	0.302912
1.3296	0.301007
1.33	0.299102
1.3304	0.297591
1.3308	0.296081
1.3312	0.294571
1.3316	0.29306
1.332	0.29155
1.3324	0.290039
1.3328	0.288529
1.3332	0.287019
1.3336	0.285508
1.334	0.283998
1.3344	0.282487
1.3348	0.280977
1.3352	0.279467
1.3356	0.277956
1.336	0.276446
1.3364	0.274936
1.3368	0.273425
1.3372	0.271915
1.3376	0.270404
1.338	0.268894
1.3384	0.267384
1.3388	0.265873
1.3392	0.264363
1.3396	0.262852
1.34	0.261342
1.3404	0.260166
1.3408	0.258989
1.3412	0.257813
1.3416	0.256637
1.342	0.255461
1.3424	0.254284
1.3428	0.253108
1.3432	0.251932
1.3436	0.250756
1.344	0.249579
1.3444	0.248403
1.3448	0.247227
1.3452	0.246051
1.3456	0.244874
1.346	0.243698
1.3464	0.242522
1.3468	0.241346
1.3472	0.240169
1.3476	0.238993
1.348	0.237817
1.3484	0.23664
1.3488	0.235464
1.3492	0.234288
1.3496	0.233112
1.35	0.231935
1.3504	0.230952
1.3508	0.229969
1.3512	0.228985
1.3516	0.228002
1.352	0.227019
1.3524	0.226035
1.3528	0.225052
1.3532	0.224069
1.3536	0.223085
1.354	0.222102
1.3544	0.221119
1.3548	0.220135
1.3552	0.219152
1.3556	0.218169
1.356	0.217185
1.3564	0.216202
1.3568	0.215218
1.3572	0.214235
1.3576	0.213252
1.358	0.212268
1.3584	0.211285
1.3588	0.210302
1.3592	0.209318
1.3596	0.208335
1.36	0.207352
1.3604	0.206584
1.3608	0.205815
1.3612	0.205047
1.3616	0.204279
1.362	0.203511
1.3624	0.202743
1.3628	0.201975
1.3632	0.201207
1.3636	0.200439
1.364	0.199671
1.3644	0.198902
1.3648	0.198134
1.3652	0.197366
1.3656	0.196598
1.366	0.19583
1.3664	0.195062
1.3668	0.194294
1.3672	0.193526
1.3676	0.192758
1.368	0.191989
1.3684	0.191221
1.3688	0.190453
1.3692	0.189685
1.3696	0.188917
1.37	0.188149
1.3704	0.187489
1.3708	0.186829
1.3712	0.186169
1.3716	0.185509
1.372	0.184849
1.3724	0.18419
1.3728	0.18353
1.3732	0.18287
1.3736	0.18221
1.374	0.18155
1.3744	0.18089
1.3748	0.18023
1.3752	0.17957
1.3756	0.17891
1.376	0.178251
1.3764	0.177591
1.3768	0.176931
1.3772	0.176271
1.3776	0.175611
1.378	0.174951
1.3784	0.174291
1.3788	0.173631
1.3792	0.172971
1.3796	0.172312
1.38	0.171652
1.3804	0.171109
1.3808	0.170565
1.3812	0.170022
1.3816	0.169479
1.382	0.168936
1.3824	0.168393
1.3828	0.16785
1.3832	0.167307
1.3836	0.166764
1.384	0.166221
1.3844	0.165677
1.3848	0.165134
1.3852	0.164591
1.3856	0.164048
1.386	0.163505
1.3864	0.162962
1.3868	0.162419
1.3872	0.161876
1.3876	0.161333
1.388	0.160789
1.3884	0.160246
1.3888	0.159703
1.3892	0.15916
1.3896	0.158617
1.39	0.158074
1.3904	0.157621
1.3908	0.157167
1.3912	0.156714
1.3916	0.156261
1.392	0.155808
1.3924	0.155355
1.3928	0.154902
1.3932	0.154448
1.3936	0.153995
1.394	0.153542
1.3944	0.153089
1.3948	0.152636
1.3952	0.152182
1.3956	0.151729
1.396	0.151276
1.3964	0.150823
1.3968	0.15037
1.3972	0.149916
1.3976	0.149463
1.398	0.14901
1.3984	0.148557
1.3988	0.148104
1.3992	0.14765
1.3996	0.147197
1.4	0.146744
1.4004	0.146363
1.4008	0.145982
1.4012	0.145602
1.4016	0.145221
1.402	0.14484
1.4024	0.144459
1.4028	0.144078
1.4032	0.143698
1.4036	0.143317
1.404	0.142936
1.4044	0.142555
1.4048	0.142174
1.4052	0.141793
1.4056	0.141413
1.406	0.141032
1.4064	0.140651
1.4068	0.14027
1.4072	0.139889
1.4076	0.139509
1.408	0.139128
1.4084	0.138747
1.4088	0.138366
1.4092	0.137985
1.4096	0.137605
1.41	0.137224
1.4104	0.136885
1.4108	0.136545
1.4112	0.136206
1.4116	0.135867
1.412	0.135528
1.4124	0.135189
1.4128	0.13485
1.4132	0.134511
1.4136	0.134171
1.414	0.133832
1.4144	0.133493
1.4148	0.133154
1.4152	0.132815
1.4156	0.132476
1.416	0.132137
1.4164	0.131797
1.4168	0.131458
1.4172	0.131119
1.4176	0.13078
1.418	0.130441
1.4184	0.130102
1.4188	0.129763
1.4192	0.129423
1.4196	0.129084
1.42	0.128745
1.4204	0.128466
1.4208	0.128187
1.4212	0.127908
1.4216	0.127629
1.422	0.127349
1.4224	0.12707
1.4228	0.126791
1.4232	0.126512
1.4236	0.126233
1.424	0.125954
1.4244	0.125674
1.4248	0.125395
1.4252	0.125116
1.4256	0.124837
1.426	0.124558
1.4264	0.124279
1.4268	0.124
1.4272	0.12372
1.4276	0.123441
1.428	0.123162
1.4284	0.122883
1.4288	0.122604
1.4292	0.122325
1.4296	0.122045
1.43	0.121766
1.4304	0.121539
1.4308	0.121311
1.4312	0.121084
1.4316	0.120856
1.432	0.120629
1.4324	0.120401
1.4328	0.120173
1.4332	0.119946
1.4336	0.119718
1.434	0.119491
1.4344	0.119263
1.4348	0.119036
1.4352	0.118808
1.4356	0.118581
1.436	0.118353
1.4364	0.118126
1.4368	0.117898
1.4372	0.11767
1.4376	0.117443
1.438	0.117215
1.4384	0.116988
1.4388	0.11676
1.4392	0.116533
1.4396	0.116305
1.44	0.116078
1.4404	0.115844
1.4408	0.115611
1.4412	0.115377
1.4416	0.115144
1.442	0.11491
1.4424	0.114677
1.4428	0.114443
1.4432	0.11421
1.4436	0.113976
1.444	0.113743
1.4444	0.113509
1.4448	0.113276
1.4452	0.113043
1.4456	0.112809
1.446	0.112576
1.4464	0.112342
1.4468	0.112109
1.4472	0.111875
1.4476	0.111642
1.448	0.111408
1.4484	0.111175
1.4488	0.110941
1.4492	0.110708
1.4496	0.110474
1.45	0.110241
1.4504	0.110068
1.4508	0.109895
1.4512	0.109722
1.4516	0.10955
1.452	0.109377
1.4524	0.109204
1.4528	0.109031
1.4532	0.108858
1.4536	0.108685
1.454	0.108512
1.4544	0.10834
1.4548	0.108167
1.4552	0.107994
1.4556	0.107821
1.456	0.107648
1.4564	0.107475
1.4568	0.107302
1.4572	0.10713
1.4576	0.106957
1.458	0.106784
1.4584	0.106611
1.4588	0.106438
1.4592	0.106265
1.4596	0.106092
1.46	0.10592
1.4604	0.105778
1.4608	0.105636
1.4612	0.105495
1.4616	0.105353
1.462	0.105211
1.4624	0.10507
1.4628	0.104928
1.4632	0.104787
1.4636	0.104645
1.464	0.104503
1.4644	0.104362
1.4648	0.10422
1.4652	0.104078
1.4656	0.103937
1.466	0.103795
1.4664	0.103654
1.4668	0.103512
1.4672	0.10337
1.4676	0.103229
1.468	0.103087
1.4684	0.102945
1.4688	0.102804
1.4692	0.102662
1.4696	0.102521
1.47	0.102379
1.4704	0.102223
1.4708	0.102068
1.4712	0.101912
1.4716	0.101756
1.472	0.101601
1.4724	0.101445
1.4728	0.101289
1.4732	0.101134
1.4736	0.100978
1.474	0.100823
1.4744	0.100667
1.4748	0.100511
1.4752	0.100356
1.4756	0.1002
1.476	0.100044
1.4764	0.0998888
1.4768	0.0997331
1.4772	0.0995775
1.4776	0.0994219
1.478	0.0992662
1.4784	0.0991106
1.4788	0.098955
1.4792	0.0987993
1.4796	0.0986437
1.48	0.0984881
1.4804	0.098367
1.4808	0.098246
1.4812	0.098125
1.4816	0.0980039
1.482	0.0978829
1.4824	0.0977619
1.4828	0.0976408
1.4832	0.0975198
1.4836	0.0973988
1.484	0.0972777
1.4844	0.0971567
1.4848	0.0970357
1.4852	0.0969146
1.4856	0.0967936
1.486	0.0966725
1.4864	0.0965515
1.4868	0.0964305
1.4872	0.0963094
1.4876	0.0961884
1.488	0.0960674
1.4884	0.0959463
1.4888	0.0958253
1.4892	0.0957043
1.4896	0.0955832
1.49	0.0954622
1.4904	0.0953781
1.4908	0.0952939
1.4912	0.0952098
1.4916	0.0951257
1.492	0.0950415
1.4924	0.0949574
1.4928	0.0948733
1.4932	0.0947891
1.4936	0.094705
1.494	0.0946209
1.4944	0.0945368
1.4948	0.0944526
1.4952	0.0943685
1.4956	0.0942844
1.496	0.0942002
1.4964	0.0941161
1.4968	0.094032
1.4972	0.0939478
1.4976	0.0938637
1.498	0.0937796
1.4984	0.0936954
1.4988	0.0936113
1.4992	0.0935272
1.4996	0.093443
1.5	0.0933589
1.5004	0.0932839
1.5008	0.0932088
1.5012	0.0931338
1.5016	0.0930587
1.502	0.0929837
1.5024	0.0929086
1.5028	0.0928336
1.5032	0.0927585
1.5036	0.0926835
1.504	0.0926085
1.5044	0.0925334
1.5048	0.0924584
1.5052	0.0923833
1.5056	0.0923083
1.506	0.0922332
1.5064	0.0921582
1.5068	0.0920831
1.5072	0.0920081
1.5076	0.091933
1.508	0.091858
1.5084	0.091783
1.5088	0.0917079
1.5092	0.0916329
1.5096	0.0915578
1.51	0.0914828
1.5104	0.0913921
1.5108	0.0913015
1.5112	0.0912108
1.5116	0.0911202
1.512	0.0910295
1.5124	0.0909389
1.5128	0.0908482
1.5132	0.0907576
1.5136	0.0906669
1.514	0.0905763
1.5144	0.0904856
1.5148	0.090395
1.5152	0.0903043
1.5156	0.0902137
1.516	0.090123
1.5164	0.0900324
1.5168	0.0899417
1.5172	0.0898511
1.5176	0.0897604
1.518	0.0896698
1.5184	0.0895791
1.5188	0.0894885
1.5192	0.0893978
1.5196	0.0893072
1.52	0.0892165
1.5204	0.0891491
1.5208	0.0890817
1.5212	0.0890144
1.5216	0.088947
1.522	0.0888796
1.5224	0.0888122
1.5228	0.0887448
1.5232	0.0886774
1.5236	0.0886101
1.524	0.0885427
1.5244	0.0884753
1.5248	0.0884079
1.5252	0.0883405
1.5256	0.0882731
1.526	0.0882058
1.5264	0.0881384
1.5268	0.088071
1.5272	0.0880036
1.5276	0.0879362
1.528	0.0878688
1.5284	0.0878015
1.5288	0.0877341
1.5292	0.0876667
1.5296	0.0875993
1.53	0.0875319
1.5304	0.0875193
1.5308	0.0875066
1.5312	0.0874939
1.5316	0.0874812
1.532	0.0874686
1.5324	0.0874559
1.5328	0.0874432
1.5332	0.0874306
1.5336	0.0874179
1.534	0.0874052
1.5344	0.0873926
1.5348	0.0873799
1.5352	0.0873672
1.5356	0.0873546
1.536	0.0873419
1.5364	0.0873292
1.5368	0.0873166
1.5372	0.0873039
1.5376	0.0872912
1.538	0.0872786
1.5384	0.0872659
1.5388	0.0872532
1.5392	0.0872406
1.5396	0.0872279
1.54	0.0872152
1.5404	0.0871824
1.5408	0.0871495
1.5412	0.0871167
1.5416	0.0870838
1.542	0.087051
1.5424	0.0870182
1.5428	0.0869853
1.5432	0.0869525
1.5436	0.0869196
1.544	0.0868868
1.5444	0.086854
1.5448	0.0868211
1.5452	0.0867883
1.5456	0.0867554
1.546	0.0867226
1.5464	0.0866897
1.5468	0.0866569
1.5472	0.0866241
1.5476	0.0865912
1.548	0.0865584
1.5484	0.0865255
1.5488	0.0864927
1.5492	0.0864598
1.5496	0.086427
1.55	0.0863942
1.5504	0.086328
1.5508	0.0862617
1.5512	0.0861955
1.5516	0.0861293
1.552	0.0860631
1.5524	0.0859969
1.5528	0.0859307
1.5532	0.0858645
1.5536	0.0857983
1.554	0.0857321
1.5544	0.0856659
1.5548	0.0855997
1.5552	0.0855335
1.5556	0.0854673
1.556	0.0854011
1.5564	0.0853348
1.5568	0.0852686
1.5572	0.0852024
1.5576	0.0851362
1.558	0.08507
1.5584	0.0850038
1.5588	0.0849376
1.5592	0.0848714
1.5596	0.0848052
1.56	0.084739
1.5604	0.0847331
1.5608	0.0847271
1.5612	0.0847212
1.5616	0.0847153
1.562	0.0847093
1.5624	0.0847034
1.5628	0.0846975
1.5632	0.0846916
1.5636	0.0846856
1.564	0.0846797
1.5644	0.0846738
1.5648	0.0846679
1.5652	0.0846619
1.5656	0.084656
1.566	0.0846501
1.5664	0.0846441
1.5668	0.0846382
1.5672	0.0846323
1.5676	0.0846264
1.568	0.0846204
1.5684	0.0846145
1.5688	0.0846086
1.5692	0.0846027
1.5696	0.0845967
1.57	0.0845908
1.5704	0.0846288
1.5708	0.0846668
1.5712	0.0847048
1.5716	0.0847428
1.572	0.0847808
1.5724	0.0848188
1.5728	0.0848568
1.5732	0.0848948
1.5736	0.0849328
1.574	0.0849708
1.5744	0.0850089
1.5748	0.0850469
1.5752	0.0850849
1.5756	0.0851229
1.576	0.0851609
1.5764	0.0851989
1.5768	0.0852369
1.5772	0.0852749
1.5776	0.0853129
1.578	0.0853509
1.5784	0.0853889
1.5788	0.0854269
1.5792	0.0854649
1.5796	0.0855029
1.58	0.0855409
1.5804	0.0855299
1.5808	0.0855188
1.5812	0.0855077
1.5816	0.0854967
1.582	0.0854856
1.5824	0.0854746
1.5828	0.0854635
1.5832	0.0854525
1.5836	0.0854414
1.584	0.0854303
1.5844	0.0854193
1.5848	0.0854082
1.5852	0.0853972
1.5856	0.0853861
1.586	0.0853751
1.5864	0.085364
1.5868	0.085353
1.5872	0.0853419
1.5876	0.0853308
1.588	0.0853198
1.5884	0.0853087
1.5888	0.0852977
1.5892	0.0852866
1.5896	0.0852756
1.59	0.0852645
1.5904	0.0852276
1.5908	0.0851907
1.5912	0.0851538
1.5916	0.0851169
1.592	0.08508
1.5924	0.0850431
1.5928	0.0850062
1.5932	0.0849693
1.5936	0.0849324
1.594	0.0848955
1.5944	0.0848586
1.5948	0.0848217
1.5952	0.0847848
1.5956	0.0847479
1.596	0.084711
1.5964	0.0846741
1.5968	0.0846372
1.5972	0.0846003
1.5976	0.0845634
1.598	0.0845264
1.5984	0.0844895
1.5988	0.0844526
1.5992	0.0844157
1.5996	0.0843788
1.6	0.0843419
1.6004	0.0843504
1.6008	0.0843589
1.6012	0.0843674
1.6016	0.0843759
1.602	0.0843844
1.6024	0.0843929
1.6028	0.0844014
1.6032	0.0844099
1.6036	0.0844184
1.604	0.0844269
1.6044	0.0844354
1.6048	0.0844439
1.6052	0.0844524
1.6056	0.0844609
1.606	0.0844694
1.6064	0.0844779
1.6068	0.0844863
1.6072	0.0844948
1.6076	0.0845033
1.608	0.0845118
1.6084	0.0845203
1.6088	0.0845288
1.6092	0.0845373
1.6096	0.0845458
1.61	0.0845543
1.6104	0.0846059
1.6108	0.0846574
1.6112	0.084709
1.6116	0.0847606
1.612	0.0848121
1.6124	0.0848637
1.6128	0.0849153
1.6132	0.0849668
1.6136	0.0850184
1.614	0.0850699
1.6144	0.0851215
1.6148	0.0851731
1.6152	0.0852246
1.6156	0.0852762
1.616	0.0853278
1.6164	0.0853793
1.6168	0.0854309
1.6172	0.0854825
1.6176	0.085534
1.618	0.0855856
1.6184	0.0856372
1.6188	0.0856887
1.6192	0.0857403
1.6196	0.0857919
1.62	0.0858434
1.6204	0.0858916
1.6208	0.0859398
1.6212	0.085988
1.6216	0.0860362
1.622	0.0860844
1.6224	0.0861326
1.6228	0.0861808
1.6232	0.086229
1.6236	0.0862772
1.624	0.0863254
1.6244	0.0863736
1.6248	0.0864218
1.6252	0.08647
1.6256	0.0865182
1.626	0.0865664
1.6264	0.0866146
1.6268	0.0866628
1.6272	0.086711
1.6276	0.0867593
1.628	0.0868075
1.6284	0.0868557
1.6288	0.0869039
1.6292	0.0869521
1.6296	0.0870003
1.63	0.0870485
1.6304	0.0870511
1.6308	0.0870538
1.6312	0.0870565
1.6316	0.0870592
1.632	0.0870619
1.6324	0.0870646
1.6328	0.0870673
1.6332	0.0870699
1.6336	0.0870726
1.634	0.0870753
1.6344	0.087078
1.6348	0.0870807
1.6352	0.0870834
1.6356	0.087086
1.636	0.0870887
1.6364	0.0870914
1.6368	0.0870941
1.6372	0.0870968
1.6376	0.0870995
1.638	0.0871022
1.6384	0.0871048
1.6388	0.0871075
1.6392	0.0871102
1.6396	0.0871129
1.64	0.0871156
1.6404	0.0871057
1.6408	0.0870958
1.6412	0.0870859
1.6416	0.087076
1.642	0.0870661
1.6424	0.0870562
1.6428	0.0870463
1.6432	0.0870364
1.6436	0.0870265
1.644	0.0870166
1.6444	0.0870067
1.6448	0.0869968
1.6452	0.0869869
1.6456	0.086977
1.646	0.086967
1.6464	0.0869571
1.6468	0.0869472
1.6472	0.0869373
1.6476	0.0869274
1.648	0.0869175
1.6484	0.0869076
1.6488	0.0868977
1.6492	0.0868878
1.6496	0.0868779
1.65	0.086868
1.6504	0.0869264
1.6508	0.0869848
1.6512	0.0870432
1.6516	0.0871016
1.652	0.08716
1.6524	0.0872185
1.6528	0.0872769
1.6532	0.0873353
1.6536	0.0873937
1.654	0.0874521
1.6544	0.0875105
1.6548	0.0875689
1.6552	0.0876273
1.6556	0.0876857
1.656	0.0877441
1.6564	0.0878025
1.6568	0.0878609
1.6572	0.0879193
1.6576	0.0879777
1.658	0.0880361
1.6584	0.0880945
1.6588	0.0881529
1.6592	0.0882113
1.6596	0.0882697
1.66	0.0883281
1.6604	0.0884544
1.6608	0.0885806
1.6612	0.0887068
1.6616	0.0888331
1.662	0.0889593
1.6624	0.0890856
1.6628	0.0892118
1.6632	0.0893381
1.6636	0.0894643
1.664	0.0895905
1.6644	0.0897168
1.6648	0.089843
1.6652	0.0899693
1.6656	0.0900955
1.666	0.0902218
1.6664	0.090348
1.6668	0.0904742
1.6672	0.0906005
1.6676	0.0907267
1.668	0.090853
1.6684	0.0909792
1.6688	0.0911055
1.6692	0.0912317
1.6696	0.0913579
1.67	0.0914842
1.6704	0.0915757
1.6708	0.0916672
1.6712	0.0917586
1.6716	0.0918501
1.672	0.0919416
1.6724	0.0920331
1.6728	0.0921246
1.6732	0.0922161
1.6736	0.0923076
1.674	0.0923991
1.6744	0.0924905
1.6748	0.092582
1.6752	0.0926735
1.6756	0.092765
1.676	0.0928565
1.6764	0.092948

## Sheet: total_loss_v_wavelength
Wavelength (nm)	Total simulated loss (dB/km)
0.724	1.34055
0.7244	1.33611
0.7248	1.33168
0.7252	1.32727
0.7256	1.32288
0.726	1.3185
0.7264	1.31414
0.7268	1.30979
0.7272	1.30546
0.7276	1.30115
0.728	1.29685
0.7284	1.29257
0.7292	1.28405
0.7296	1.27982
0.7308	1.26745
0.7316	1.25936
0.7324	1.25132
0.7332	1.24335
0.7336	1.23938
0.734	1.23543
0.7344	1.23149
0.7356	1.21977
0.736	1.21589
0.7364	1.21203
0.7368	1.20818
0.7372	1.20434
0.7376	1.20052
0.738	1.19671
0.7384	1.19291
0.7388	1.18913
0.7392	1.18537
0.7396	1.18161
0.74	1.17787
0.7404	1.17425
0.7408	1.17064
0.7412	1.16705
0.7416	1.16347
0.742	1.1599
0.7424	1.15634
0.7428	1.1528
0.7432	1.14927
0.7436	1.14575
0.744	1.14224
0.7444	1.13875
0.7448	1.13527
0.7452	1.13181
0.7456	1.12835
0.746	1.12491
0.7464	1.12148
0.7468	1.11807
0.7472	1.11466
0.7476	1.11127
0.748	1.10789
0.7484	1.10452
0.7488	1.10117
0.7492	1.09782
0.7496	1.09449
0.75	1.09117
0.7504	1.08796
0.7508	1.08476
0.7512	1.08158
0.7516	1.0784
0.752	1.07524
0.7524	1.07209
0.7528	1.06895
0.7532	1.06582
0.7536	1.0627
0.754	1.0596
0.7544	1.0565
0.7548	1.05342
0.7552	1.05034
0.7556	1.04728
0.756	1.04423
0.7564	1.04119
0.7568	1.03816
0.7572	1.03514
0.7576	1.03214
0.758	1.02914
0.7584	1.02616
0.7588	1.02318
0.7592	1.02022
0.7596	1.01726
0.76	1.01432
0.7604	1.01166
0.7608	1.00901
0.7612	1.00637
0.7616	1.00374
0.762	1.00112
0.7624	0.998515
0.7628	0.995917
0.7632	0.993328
0.7636	0.990749
0.764	0.988181
0.7644	0.985622
0.7648	0.983073
0.7652	0.980534
0.7656	0.978005
0.766	0.975486
0.7664	0.972976
0.7668	0.970476
0.7672	0.967986
0.7676	0.965505
0.768	0.963034
0.7684	0.960573
0.7688	0.958121
0.7692	0.955678
0.7696	0.953245
0.77	0.950821
0.7704	0.948161
0.7708	0.945511
0.7712	0.942869
0.7716	0.940237
0.772	0.937614
0.7724	0.934999
0.7728	0.932394
0.7732	0.929798
0.7736	0.92721
0.774	0.924631
0.7744	0.922062
0.7748	0.919501
0.7752	0.916948
0.7756	0.914405
0.776	0.91187
0.7764	0.909344
0.7768	0.906826
0.7772	0.904317
0.7776	0.901817
0.778	0.899325
0.7784	0.896841
0.7788	0.894366
0.7792	0.891899
0.7796	0.889441
0.78	0.886991
0.7804	0.884928
0.7808	0.882874
0.7812	0.880827
0.7816	0.878789
0.782	0.876758
0.7824	0.874736
0.7828	0.872721
0.7832	0.870715
0.7836	0.868716
0.784	0.866725
0.7844	0.864743
0.7848	0.862768
0.7852	0.8608
0.7856	0.858841
0.786	0.856889
0.7864	0.854945
0.7868	0.853009
0.7872	0.85108
0.7876	0.849159
0.788	0.847245
0.7884	0.845339
0.7888	0.84344
0.7892	0.841549
0.7896	0.839666
0.79	0.837789
0.7904	0.843604
0.7908	0.849427
0.7912	0.855256
0.7916	0.861093
0.792	0.866937
0.7924	0.872787
0.7928	0.878645
0.7932	0.884511
0.7936	0.890383
0.794	0.896262
0.7944	0.902148
0.7948	0.908041
0.7952	0.913941
0.7956	0.919848
0.796	0.925762
0.7964	0.931682
0.7968	0.93761
0.7972	0.943544
0.7976	0.949485
0.798	0.955433
0.7984	0.961387
0.7988	0.967348
0.7992	0.973316
0.7996	0.979291
0.8	0.985272
0.8004	0.97727
0.8008	0.969275
0.8012	0.961286
0.8016	0.953303
0.802	0.945327
0.8024	0.937357
0.8028	0.929394
0.8032	0.921437
0.8036	0.913486
0.804	0.905541
0.8044	0.897603
0.8048	0.889671
0.8052	0.881745
0.8056	0.873825
0.806	0.865911
0.8064	0.858003
0.8068	0.850102
0.8072	0.842206
0.8076	0.834316
0.808	0.826433
0.8084	0.818555
0.8088	0.810684
0.8092	0.802818
0.8096	0.794958
0.81	0.787104
0.8104	0.786302
0.8108	0.785506
0.8112	0.784715
0.8116	0.78393
0.812	0.78315
0.8124	0.782377
0.8128	0.781609
0.8132	0.780846
0.8136	0.780089
0.814	0.779338
0.8144	0.778592
0.8148	0.777851
0.8152	0.777117
0.8156	0.776387
0.816	0.775663
0.8164	0.774944
0.8168	0.774231
0.8172	0.773523
0.8176	0.772821
0.818	0.772124
0.8184	0.771432
0.8188	0.770745
0.8192	0.770064
0.8196	0.769388
0.82	0.768717
0.8204	0.77355
0.8208	0.778389
0.8212	0.783233
0.8216	0.788082
0.822	0.792936
0.8224	0.797795
0.8228	0.802659
0.8232	0.807527
0.8236	0.812401
0.824	0.81728
0.8244	0.822163
0.8248	0.827052
0.8252	0.831945
0.8256	0.836843
0.826	0.841746
0.8264	0.846654
0.8268	0.851566
0.8272	0.856483
0.8276	0.861405
0.828	0.866332
0.8284	0.871263
0.8288	0.876199
0.8292	0.88114
0.8296	0.886085
0.83	0.891035
0.8304	1.01289
0.8308	1.13474
0.8312	1.2566
0.8316	1.37847
0.832	1.50034
0.8324	1.62221
0.8328	1.74409
0.8332	1.86597
0.8336	1.98786
0.834	2.10975
0.8344	2.23165
0.8348	2.35355
0.8352	2.47545
0.8356	2.59736
0.836	2.71927
0.8364	2.84119
0.8368	2.96311
0.8372	3.08503
0.8376	3.20696
0.838	3.32889
0.8384	3.45083
0.8388	3.57277
0.8392	3.69472
0.8396	3.81667
0.84	3.93862
0.8404
0.8408
0.8412
0.8416
0.842
0.8424
1.242	4.44753
1.2424	4.38541
1.2428	4.32333
1.2432	4.26127
1.2436	4.19923
1.244	4.13723
1.2448	4.0133
1.2452	3.95875
1.2456	3.9116
1.246	3.86447
1.2464	3.81737
1.2468	3.77029
1.2472	3.72323
1.2476	3.6762
1.248	3.62919
1.2484	3.5822
1.2488	3.53523
1.2492	3.48828
1.2496	3.44136
1.25	3.39445
1.2504	3.3577
1.2508	3.32096
1.2512	3.28425
1.2516	3.24755
1.252	3.21087
1.2524	3.17421
1.2528	3.13757
1.2532	3.10095
1.2536	3.06434
1.254	3.02776
1.2544	2.99119
1.2548	2.95464
1.2552	2.92176
1.2556	2.89256
1.256	2.86338
1.2564	2.8342
1.2568	2.80505
1.2572	2.77591
1.2576	2.74679
1.258	2.71768
1.2584	2.68859
1.2588	2.65951
1.2592	2.63045
1.2596	2.6014
1.26	2.57237
1.2604	2.54886
1.2608	2.52535
1.2612	2.50186
1.2616	2.47838
1.262	2.45492
1.2624	2.43147
1.2628	2.40803
1.2632	2.38461
1.2636	2.3612
1.264	2.3378
1.2644	2.31441
1.2648	2.29104
1.2652	2.26972
1.2656	2.25044
1.266	2.23117
1.2664	2.21191
1.2668	2.19267
1.2672	2.17344
1.2676	2.15421
1.268	2.135
1.2684	2.11581
1.2688	2.09662
1.2692	2.07744
1.2696	2.05828
1.27	2.03913
1.2704	2.023
1.2708	2.00689
1.2712	1.99078
1.2716	1.97469
1.272	1.9586
1.2724	1.94253
1.2728	1.92646
1.2732	1.91041
1.2736	1.89436
1.274	1.87833
1.2744	1.8623
1.2748	1.84629
1.2752	1.83149
1.2756	1.81792
1.276	1.80436
1.2764	1.7908
1.2768	1.77725
1.2772	1.76371
1.2776	1.75018
1.278	1.73666
1.2784	1.72315
1.2788	1.70965
1.2792	1.69615
1.2796	1.68267
1.28	1.66919
1.2804	1.65769
1.2808	1.6462
1.2812	1.63472
1.2816	1.62325
1.282	1.61178
1.2824	1.60033
1.2828	1.58888
1.2832	1.57743
1.2836	1.566
1.284	1.55457
1.2844	1.54315
1.2848	1.53174
1.2852	1.5211
1.2856	1.51122
1.286	1.50134
1.2864	1.49148
1.2868	1.48162
1.2872	1.47176
1.2876	1.46192
1.288	1.45208
1.2884	1.44225
1.2888	1.43242
1.2892	1.4226
1.2896	1.41279
1.29	1.40299
1.2904	1.39437
1.2908	1.38576
1.2912	1.37716
1.2916	1.36856
1.292	1.35997
1.2924	1.35138
1.2928	1.3428
1.2932	1.33423
1.2936	1.32567
1.294	1.31711
1.2944	1.30855
1.2948	1.3
1.2952	1.29197
1.2956	1.28446
1.296	1.27695
1.2964	1.26945
1.2968	1.26196
1.2972	1.25447
1.2976	1.24698
1.298	1.23951
1.2984	1.23203
1.2988	1.22457
1.2992	1.2171
1.2996	1.20965
1.3	1.2022
1.3004	1.19596
1.3008	1.18973
1.3012	1.18351
1.3016	1.17729
1.302	1.17107
1.3024	1.16486
1.3028	1.15865
1.3032	1.15245
1.3036	1.14626
1.304	1.14007
1.3044	1.13388
1.3048	1.1277
1.3052	1.12152
1.3056	1.11535
1.306	1.10918
1.3064	1.10302
1.3068	1.09686
1.3072	1.09071
1.3076	1.08456
1.308	1.07841
1.3084	1.07227
1.3088	1.06614
1.3092	1.06001
1.3096	1.05388
1.31	1.04776
1.3104	1.0428
1.3108	1.03785
1.3112	1.0329
1.3116	1.02795
1.312	1.02301
1.3124	1.01807
1.3128	1.01313
1.3132	1.0082
1.3136	1.00327
1.314	0.998351
1.3144	0.993432
1.3148	0.988516
1.3152	0.983605
1.3156	0.978697
1.316	0.973794
1.3164	0.968894
1.3168	0.963998
1.3172	0.959107
1.3176	0.954219
1.318	0.949334
1.3184	0.944454
1.3188	0.939578
1.3192	0.934705
1.3196	0.929837
1.32	0.924972
1.3204	0.920975
1.3208	0.916982
1.3212	0.912992
1.3216	0.909006
1.322	0.905022
1.3224	0.901042
1.3228	0.897066
1.3232	0.893093
1.3236	0.889123
1.324	0.885156
1.3244	0.881193
1.3248	0.877233
1.3252	0.873276
1.3256	0.869323
1.326	0.865373
1.3264	0.861426
1.3268	0.857482
1.3272	0.853542
1.3276	0.849605
1.328	0.845671
1.3284	0.84174
1.3288	0.837813
1.3292	0.833889
1.3296	0.829968
1.33	0.82605
1.3304	0.822747
1.3308	0.819446
1.3312	0.816148
1.3316	0.812853
1.332	0.80956
1.3324	0.806271
1.3328	0.802984
1.3332	0.7997
1.3336	0.796419
1.334	0.793141
1.3344	0.789865
1.3348	0.786593
1.3352	0.783323
1.3356	0.780056
1.336	0.776791
1.3364	0.77353
1.3368	0.770271
1.3372	0.767015
1.3376	0.763761
1.338	0.760511
1.3384	0.757263
1.3388	0.754018
1.3392	0.750776
1.3396	0.747536
1.34	0.744299
1.3404	0.741571
1.3408	0.738846
1.3412	0.736123
1.3416	0.733402
1.342	0.730684
1.3424	0.727968
1.3428	0.725255
1.3432	0.722544
1.3436	0.719835
1.344	0.717129
1.3444	0.714425
1.3448	0.711724
1.3452	0.709025
1.3456	0.706328
1.346	0.703634
1.3464	0.700942
1.3468	0.698252
1.3472	0.695565
1.3476	0.69288
1.348	0.690198
1.3484	0.687517
1.3488	0.68484
1.3492	0.682164
1.3496	0.679491
1.35	0.67682
1.3504	0.674483
1.3508	0.672149
1.3512	0.669816
1.3516	0.667486
1.352	0.665157
1.3524	0.662831
1.3528	0.660507
1.3532	0.658185
1.3536	0.655865
1.354	0.653547
1.3544	0.651231
1.3548	0.648917
1.3552	0.646605
1.3556	0.644295
1.356	0.641987
1.3564	0.639681
1.3568	0.637378
1.3572	0.635076
1.3576	0.632776
1.358	0.630479
1.3584	0.628183
1.3588	0.62589
1.3592	0.623598
1.3596	0.621308
1.36	0.619021
1.3604	0.617064
1.3608	0.615109
1.3612	0.613155
1.3616	0.611204
1.362	0.609254
1.3624	0.607306
1.3628	0.60536
1.3632	0.603415
1.3636	0.601473
1.364	0.599532
1.3644	0.597593
1.3648	0.595656
1.3652	0.59372
1.3656	0.591786
1.366	0.589854
1.3664	0.587924
1.3668	0.585996
1.3672	0.584069
1.3676	0.582144
1.368	0.580221
1.3684	0.5783
1.3688	0.57638
1.3692	0.574463
1.3696	0.572546
1.37	0.570632
1.3704	0.568921
1.3708	0.567211
1.3712	0.565504
1.3716	0.563797
1.372	0.562093
1.3724	0.560389
1.3728	0.558688
1.3732	0.556988
1.3736	0.555289
1.374	0.553592
1.3744	0.551897
1.3748	0.550203
1.3752	0.548511
1.3756	0.54682
1.376	0.545131
1.3764	0.543444
1.3768	0.541758
1.3772	0.540073
1.3776	0.53839
1.378	0.536709
1.3784	0.535029
1.3788	0.533351
1.3792	0.531674
1.3796	0.529998
1.38	0.528325
1.3804	0.526847
1.3808	0.52537
1.3812	0.523895
1.3816	0.522421
1.382	0.520949
1.3824	0.519478
1.3828	0.518009
1.3832	0.51654
1.3836	0.515073
1.384	0.513608
1.3844	0.512144
1.3848	0.510681
1.3852	0.50922
1.3856	0.50776
1.386	0.506301
1.3864	0.504844
1.3868	0.503388
1.3872	0.501934
1.3876	0.500481
1.388	0.499029
1.3884	0.497578
1.3888	0.496129
1.3892	0.494681
1.3896	0.493235
1.39	0.49179
1.3904	0.490501
1.3908	0.489213
1.3912	0.487927
1.3916	0.486642
1.392	0.485358
1.3924	0.484075
1.3928	0.482794
1.3932	0.481513
1.3936	0.480234
1.394	0.478956
1.3944	0.47768
1.3948	0.476404
1.3952	0.47513
1.3956	0.473857
1.396	0.472586
1.3964	0.471315
1.3968	0.470046
1.3972	0.468777
1.3976	0.46751
1.398	0.466245
1.3984	0.46498
1.3988	0.463717
1.3992	0.462454
1.3996	0.461193
1.4	0.459934
1.4004	0.458802
1.4008	0.457672
1.4012	0.456543
1.4016	0.455414
1.402	0.454287
1.4024	0.453161
1.4028	0.452037
1.4032	0.450913
1.4036	0.44979
1.404	0.448668
1.4044	0.447548
1.4048	0.446428
1.4052	0.44531
1.4056	0.444193
1.406	0.443077
1.4064	0.441961
1.4068	0.440847
1.4072	0.439734
1.4076	0.438622
1.408	0.437511
1.4084	0.436401
1.4088	0.435293
1.4092	0.434185
1.4096	0.433078
1.41	0.431973
1.4104	0.430956
1.4108	0.429941
1.4112	0.428927
1.4116	0.427913
1.412	0.426901
1.4124	0.42589
1.4128	0.424879
1.4132	0.42387
1.4136	0.422861
1.414	0.421854
1.4144	0.420847
1.4148	0.419841
1.4152	0.418837
1.4156	0.417833
1.416	0.41683
1.4164	0.415828
1.4168	0.414828
1.4172	0.413828
1.4176	0.412829
1.418	0.411831
1.4184	0.410834
1.4188	0.409838
1.4192	0.408843
1.4196	0.407848
1.42	0.406855
1.4204	0.405963
1.4208	0.405071
1.4212	0.40418
1.4216	0.40329
1.422	0.402401
1.4224	0.401513
1.4228	0.400626
1.4232	0.39974
1.4236	0.398854
1.424	0.39797
1.4244	0.397086
1.4248	0.396203
1.4252	0.395321
1.4256	0.39444
1.426	0.393559
1.4264	0.39268
1.4268	0.391801
1.4272	0.390923
1.4276	0.390047
1.428	0.38917
1.4284	0.388295
1.4288	0.387421
1.4292	0.386547
1.4296	0.385675
1.43	0.384803
1.4304	0.384018
1.4308	0.383233
1.4312	0.38245
1.4316	0.381667
1.432	0.380885
1.4324	0.380104
1.4328	0.379324
1.4332	0.378544
1.4336	0.377765
1.434	0.376987
1.4344	0.37621
1.4348	0.375433
1.4352	0.374658
1.4356	0.373883
1.436	0.373109
1.4364	0.372335
1.4368	0.371563
1.4372	0.370791
1.4376	0.37002
1.438	0.369249
1.4384	0.36848
1.4388	0.367711
1.4392	0.366943
1.4396	0.366176
1.44	0.365409
1.4404	0.364667
1.4408	0.363926
1.4412	0.363185
1.4416	0.362445
1.442	0.361706
1.4424	0.360968
1.4428	0.36023
1.4432	0.359493
1.4436	0.358756
1.444	0.358021
1.4444	0.357286
1.4448	0.356552
1.4452	0.355818
1.4456	0.355085
1.446	0.354353
1.4464	0.353622
1.4468	0.352891
1.4472	0.352161
1.4476	0.351431
1.448	0.350703
1.4484	0.349975
1.4488	0.349247
1.4492	0.348521
1.4496	0.347795
1.45	0.34707
1.4504	0.346431
1.4508	0.345794
1.4512	0.345157
1.4516	0.344521
1.452	0.343885
1.4524	0.34325
1.4528	0.342616
1.4532	0.341982
1.4536	0.341349
1.454	0.340717
1.4544	0.340085
1.4548	0.339454
1.4552	0.338823
1.4556	0.338193
1.456	0.337564
1.4564	0.336936
1.4568	0.336308
1.4572	0.33568
1.4576	0.335054
1.458	0.334427
1.4584	0.333802
1.4588	0.333177
1.4592	0.332553
1.4596	0.331929
1.46	0.331306
1.4604	0.330738
1.4608	0.33017
1.4612	0.329602
1.4616	0.329035
1.462	0.328469
1.4624	0.327903
1.4628	0.327338
1.4632	0.326774
1.4636	0.32621
1.464	0.325646
1.4644	0.325084
1.4648	0.324521
1.4652	0.32396
1.4656	0.323399
1.466	0.322838
1.4664	0.322278
1.4668	0.321719
1.4672	0.32116
1.4676	0.320602
1.468	0.320044
1.4684	0.319487
1.4688	0.318931
1.4692	0.318375
1.4696	0.317819
1.47	0.317265
1.4704	0.316716
1.4708	0.316168
1.4712	0.315621
1.4716	0.315074
1.472	0.314527
1.4724	0.313982
1.4728	0.313436
1.4732	0.312891
1.4736	0.312347
1.474	0.311803
1.4744	0.31126
1.4748	0.310718
1.4752	0.310175
1.4756	0.309634
1.476	0.309093
1.4764	0.308552
1.4768	0.308012
1.4772	0.307473
1.4776	0.306934
1.478	0.306395
1.4784	0.305857
1.4788	0.30532
1.4792	0.304783
1.4796	0.304246
1.48	0.30371
1.4804	0.303227
1.4808	0.302744
1.4812	0.302262
1.4816	0.30178
1.482	0.301298
1.4824	0.300817
1.4828	0.300337
1.4832	0.299857
1.4836	0.299377
1.484	0.298898
1.4844	0.29842
1.4848	0.297942
1.4852	0.297464
1.4856	0.296987
1.486	0.29651
1.4864	0.296034
1.4868	0.295558
1.4872	0.295083
1.4876	0.294609
1.488	0.294134
1.4884	0.29366
1.4888	0.293187
1.4892	0.292714
1.4896	0.292242
1.49	0.29177
1.4904	0.291351
1.4908	0.290932
1.4912	0.290514
1.4916	0.290096
1.492	0.289679
1.4924	0.289262
1.4928	0.288846
1.4932	0.28843
1.4936	0.288014
1.494	0.287599
1.4944	0.287184
1.4948	0.28677
1.4952	0.286356
1.4956	0.285943
1.496	0.28553
1.4964	0.285117
1.4968	0.284705
1.4972	0.284294
1.4976	0.283882
1.498	0.283472
1.4984	0.283061
1.4988	0.282651
1.4992	0.282242
1.4996	0.281833
1.5	0.281424
1.5004	0.281039
1.5008	0.280654
1.5012	0.280269
1.5016	0.279885
1.502	0.279501
1.5024	0.279118
1.5028	0.278735
1.5032	0.278353
1.5036	0.27797
1.504	0.277589
1.5044	0.277207
1.5048	0.276826
1.5052	0.276446
1.5056	0.276066
1.506	0.275686
1.5064	0.275307
1.5068	0.274928
1.5072	0.274549
1.5076	0.274171
1.508	0.273793
1.5084	0.273416
1.5088	0.273039
1.5092	0.272663
1.5096	0.272287
1.51	0.271911
1.5104	0.271532
1.5108	0.271154
1.5112	0.270776
1.5116	0.270398
1.512	0.270021
1.5124	0.269644
1.5128	0.269267
1.5132	0.268891
1.5136	0.268516
1.514	0.26814
1.5144	0.267765
1.5148	0.26739
1.5152	0.267016
1.5156	0.266642
1.516	0.266269
1.5164	0.265896
1.5168	0.265523
1.5172	0.26515
1.5176	0.264778
1.518	0.264407
1.5184	0.264035
1.5188	0.263664
1.5192	0.263294
1.5196	0.262924
1.52	0.262554
1.5204	0.262218
1.5208	0.261883
1.5212	0.261549
1.5216	0.261215
1.522	0.260881
1.5224	0.260547
1.5228	0.260214
1.5232	0.259881
1.5236	0.259548
1.524	0.259216
1.5244	0.258884
1.5248	0.258553
1.5252	0.258221
1.5256	0.257891
1.526	0.25756
1.5264	0.25723
1.5268	0.2569
1.5272	0.256571
1.5276	0.256242
1.528	0.255913
1.5284	0.255584
1.5288	0.255256
1.5292	0.254928
1.5296	0.254601
1.53	0.254274
1.5304	0.254011
1.5308	0.253749
1.5312	0.253488
1.5316	0.253226
1.532	0.252965
1.5324	0.252705
1.5328	0.252444
1.5332	0.252184
1.5336	0.251925
1.534	0.251665
1.5344	0.251406
1.5348	0.251147
1.5352	0.250889
1.5356	0.250631
1.536	0.250373
1.5364	0.250115
1.5368	0.249858
1.5372	0.249601
1.5376	0.249345
1.538	0.249088
1.5384	0.248832
1.5388	0.248577
1.5392	0.248321
1.5396	0.248066
1.54	0.247812
1.5404	0.247546
1.5408	0.24728
1.5412	0.247015
1.5416	0.24675
1.542	0.246486
1.5424	0.246222
1.5428	0.245958
1.5432	0.245694
1.5436	0.245431
1.544	0.245167
1.5444	0.244905
1.5448	0.244642
1.5452	0.24438
1.5456	0.244118
1.546	0.243856
1.5464	0.243595
1.5468	0.243334
1.5472	0.243073
1.5476	0.242813
1.548	0.242552
1.5484	0.242292
1.5488	0.242033
1.5492	0.241774
1.5496	0.241514
1.55	0.241256
1.5504	0.240972
1.5508	0.240688
1.5512	0.240405
1.5516	0.240122
1.552	0.239839
1.5524	0.239557
1.5528	0.239274
1.5532	0.238992
1.5536	0.238711
1.554	0.238429
1.5544	0.238148
1.5548	0.237867
1.5552	0.237587
1.5556	0.237306
1.556	0.237026
1.5564	0.236747
1.5568	0.236467
1.5572	0.236188
1.5576	0.235909
1.558	0.23563
1.5584	0.235352
1.5588	0.235073
1.5592	0.234796
1.5596	0.234518
1.56	0.23424
1.5604	0.234031
1.5608	0.233822
1.5612	0.233612
1.5616	0.233404
1.562	0.233195
1.5624	0.232987
1.5628	0.232779
1.5632	0.232571
1.5636	0.232363
1.564	0.232156
1.5644	0.231949
1.5648	0.231742
1.5652	0.231535
1.5656	0.231329
1.566	0.231123
1.5664	0.230917
1.5668	0.230711
1.5672	0.230506
1.5676	0.230301
1.568	0.230096
1.5684	0.229892
1.5688	0.229687
1.5692	0.229483
1.5696	0.229279
1.57	0.229076
1.5704	0.228923
1.5708	0.22877
1.5712	0.228618
1.5716	0.228466
1.572	0.228314
1.5724	0.228162
1.5728	0.228011
1.5732	0.227859
1.5736	0.227709
1.574	0.227558
1.5744	0.227407
1.5748	0.227257
1.5752	0.227107
1.5756	0.226957
1.576	0.226808
1.5764	0.226658
1.5768	0.226509
1.5772	0.22636
1.5776	0.226212
1.578	0.226063
1.5784	0.225915
1.5788	0.225767
1.5792	0.225619
1.5796	0.225472
1.58	0.225325
1.5804	0.225134
1.5808	0.224945
1.5812	0.224755
1.5816	0.224565
1.582	0.224376
1.5824	0.224187
1.5828	0.223998
1.5832	0.22381
1.5836	0.223621
1.584	0.223433
1.5844	0.223245
1.5848	0.223058
1.5852	0.22287
1.5856	0.222683
1.586	0.222496
1.5864	0.222309
1.5868	0.222122
1.5872	0.221936
1.5876	0.22175
1.588	0.221564
1.5884	0.221378
1.5888	0.221192
1.5892	0.221007
1.5896	0.220822
1.59	0.220637
1.5904	0.220432
1.5908	0.220227
1.5912	0.220022
1.5916	0.219818
1.592	0.219614
1.5924	0.21941
1.5928	0.219206
1.5932	0.219002
1.5936	0.218799
1.594	0.218595
1.5944	0.218392
1.5948	0.218189
1.5952	0.217987
1.5956	0.217784
1.596	0.217582
1.5964	0.21738
1.5968	0.217178
1.5972	0.216977
1.5976	0.216775
1.598	0.216574
1.5984	0.216373
1.5988	0.216172
1.5992	0.215971
1.5996	0.215771
1.6	0.215571
1.6004	0.215421
1.6008	0.215272
1.6012	0.215122
1.6016	0.214973
1.602	0.214824
1.6024	0.214676
1.6028	0.214527
1.6032	0.214379
1.6036	0.214231
1.604	0.214083
1.6044	0.213935
1.6048	0.213787
1.6052	0.21364
1.6056	0.213493
1.606	0.213346
1.6064	0.213199
1.6068	0.213052
1.6072	0.212906
1.6076	0.21276
1.608	0.212614
1.6084	0.212468
1.6088	0.212322
1.6092	0.212177
1.6096	0.212031
1.61	0.211886
1.6104	0.211789
1.6108	0.211692
1.6112	0.211595
1.6116	0.211498
1.612	0.211402
1.6124	0.211305
1.6128	0.211209
1.6132	0.211113
1.6136	0.211017
1.614	0.210921
1.6144	0.210826
1.6148	0.210731
1.6152	0.210635
1.6156	0.21054
1.616	0.210446
1.6164	0.210351
1.6168	0.210256
1.6172	0.210162
1.6176	0.210068
1.618	0.209974
1.6184	0.20988
1.6188	0.209787
1.6192	0.209693
1.6196	0.2096
1.62	0.209507
1.6204	0.209415
1.6208	0.209323
1.6212	0.209231
1.6216	0.20914
1.622	0.209048
1.6224	0.208957
1.6228	0.208866
1.6232	0.208775
1.6236	0.208685
1.624	0.208594
1.6244	0.208504
1.6248	0.208413
1.6252	0.208323
1.6256	0.208234
1.626	0.208144
1.6264	0.208054
1.6268	0.207965
1.6272	0.207876
1.6276	0.207786
1.628	0.207698
1.6284	0.207609
1.6288	0.20752
1.6292	0.207432
1.6296	0.207343
1.63	0.207255
1.6304	0.207126
1.6308	0.206996
1.6312	0.206867
1.6316	0.206738
1.632	0.206609
1.6324	0.20648
1.6328	0.206352
1.6332	0.206223
1.6336	0.206095
1.634	0.205967
1.6344	0.205839
1.6348	0.205711
1.6352	0.205583
1.6356	0.205456
1.636	0.205328
1.6364	0.205201
1.6368	0.205074
1.6372	0.204947
1.6376	0.20482
1.638	0.204693
1.6384	0.204567
1.6388	0.204441
1.6392	0.204314
1.6396	0.204188
1.64	0.204062
1.6404	0.203928
1.6408	0.203793
1.6412	0.203659
1.6416	0.203524
1.642	0.20339
1.6424	0.203256
1.6428	0.203122
1.6432	0.202989
1.6436	0.202855
1.644	0.202722
1.6444	0.202588
1.6448	0.202455
1.6452	0.202322
1.6456	0.202189
1.646	0.202057
1.6464	0.201924
1.6468	0.201792
1.6472	0.201659
1.6476	0.201527
1.648	0.201395
1.6484	0.201263
1.6488	0.201132
1.6492	0.201
1.6496	0.200869
1.65	0.200737
1.6504	0.200678
1.6508	0.200619
1.6512	0.200559
1.6516	0.2005
1.652	0.200441
1.6524	0.200382
1.6528	0.200324
1.6532	0.200265
1.6536	0.200207
1.654	0.200149
1.6544	0.20009
1.6548	0.200032
1.6552	0.199974
1.6556	0.199917
1.656	0.199859
1.6564	0.199802
1.6568	0.199744
1.6572	0.199687
1.6576	0.19963
1.658	0.199573
1.6584	0.199516
1.6588	0.19946
1.6592	0.199403
1.6596	0.199347
1.66	0.19929
1.6604	0.199305
1.6608	0.19932
1.6612	0.199335
1.6616	0.19935
1.662	0.199365
1.6624	0.199381
1.6628	0.199396
1.6632	0.199412
1.6636	0.199428
1.664	0.199444
1.6644	0.19946
1.6648	0.199476
1.6652	0.199492
1.6656	0.199509
1.666	0.199525
1.6664	0.199542
1.6668	0.199559
1.6672	0.199576
1.6676	0.199593
1.668	0.19961
1.6684	0.199627
1.6688	0.199645
1.6692	0.199662
1.6696	0.19968
1.67	0.199698
1.6704	0.199684
1.6708	0.19967
1.6712	0.199656
1.6716	0.199643
1.672	0.199629
1.6724	0.199616
1.6728	0.199603
1.6732	0.19959
1.6736	0.199577
1.674	0.199564
1.6744	0.199551
1.6748	0.199538
1.6752	0.199526
1.6756	0.199514
1.676	0.199501
1.6764	0.199489

## Sheet: measured_loss_v_wavelength
Wavelength (nm)	Measured loss (dB/km)
0.724	1.51369
0.7244	2.02753
0.7248	1.74487
0.7252	1.26529
0.7256	1.7449
0.726	1.78857
0.7264	1.35474
0.7268	1.26558
0.7272	1.38281
0.7276	1.64075
0.728	0.993716
0.7284	1.21468
0.7292	2.14312
0.7296	1.50312
0.7308	1.25672
0.7316	1.27364
0.7324	1.23954
0.7332	1.46547
0.7336	1.29417
0.734	1.3394
0.7344	1.75681
0.7356	1.66874
0.736	1.09226
0.7364	1.07824
0.7368	1.36098
0.7372	1.11621
0.7376	1.42943
0.738	1.47052
0.7384	1.44208
0.7388	1.28978
0.7392	1.24191
0.7396	1.40474
0.74	1.11255
0.7404	1.06345
0.7408	1.26514
0.7412	1.21929
0.7416	1.27129
0.742	1.37003
0.7424	1.31409
0.7428	1.13518
0.7432	1.37062
0.7436	1.03933
0.744	1.1532
0.7444	1.14793
0.7448	1.21727
0.7452	1.17139
0.7456	1.15607
0.746	1.38412
0.7464	1.13036
0.7468	1.05391
0.7472	1.19596
0.7476	0.935025
0.748	1.55667
0.7484	1.06306
0.7488	1.20269
0.7492	1.33105
0.7496	1.12287
0.75	1.22152
0.7504	1.1131
0.7508	1.39945
0.7512	1.25162
0.7516	1.1093
0.752	1.1865
0.7524	1.31085
0.7528	1.33997
0.7532	1.23935
0.7536	1.07075
0.754	1.07411
0.7544	1.10684
0.7548	1.11907
0.7552	0.953824
0.7556	1.15555
0.756	1.12473
0.7564	1.02013
0.7568	1.16019
0.7572	1.11856
0.7576	1.26655
0.758	1.06858
0.7584	1.22647
0.7588	1.27699
0.7592	1.14435
0.7596	1.22512
0.76	0.964041
0.7604	1.12839
0.7608	1.17691
0.7612	1.09029
0.7616	1.04712
0.762	1.21902
0.7624	1.04916
0.7628	0.949427
0.7632	1.16795
0.7636	0.944675
0.764	1.0246
0.7644	1.07319
0.7648	1.02972
0.7652	1.11087
0.7656	1.09633
0.766	0.957139
0.7664	1.06416
0.7668	1.01014
0.7672	1.00162
0.7676	1.08375
0.768	0.962618
0.7684	1.09617
0.7688	0.994106
0.7692	1.00137
0.7696	1.09812
0.77	1.0595
0.7704	1.11402
0.7708	0.982084
0.7712	0.922426
0.7716	1.16321
0.772	0.996207
0.7724	1.03931
0.7728	0.977254
0.7732	1.13648
0.7736	0.948809
0.774	0.943409
0.7744	1.00974
0.7748	1.00723
0.7752	0.959674
0.7756	0.952876
0.776	1.04995
0.7764	0.974011
0.7768	0.942222
0.7772	0.94449
0.7776	0.938618
0.778	0.962956
0.7784	0.987659
0.7788	0.929107
0.7792	0.959929
0.7796	0.923584
0.78	0.90551
0.7804	0.994699
0.7808	1.00671
0.7812	0.980565
0.7816	0.944769
0.782	0.987322
0.7824	0.905625
0.7828	0.9013
0.7832	1.01552
0.7836	0.948673
0.784	0.966043
0.7844	0.904457
0.7848	1.00815
0.7852	0.949668
0.7856	0.921583
0.786	0.935136
0.7864	0.929388
0.7868	0.895356
0.7872	0.933867
0.7876	0.958959
0.788	0.921358
0.7884	0.880852
0.7888	0.87958
0.7892	0.898175
0.7896	0.894044
0.79	0.903512
0.7904	0.88346
0.7908	0.885001
0.7912	0.899106
0.7916	0.915466
0.792	0.866428
0.7924	0.836938
0.7928	0.856374
0.7932	0.863537
0.7936	0.895002
0.794	0.914382
0.7944	0.880974
0.7948	0.84513
0.7952	0.898512
0.7956	0.885761
0.796	0.859638
0.7964	0.842397
0.7968	0.83179
0.7972	0.851299
0.7976	0.836843
0.798	0.848157
0.7984	0.816735
0.7988	0.842741
0.7992	0.849054
0.7996	0.816103
0.8	0.849134
0.8004	0.84276
0.8008	0.824784
0.8012	0.8624
0.8016	0.806335
0.802	0.846798
0.8024	0.826943
0.8028	0.846713
0.8032	0.80721
0.8036	0.875759
0.804	0.842175
0.8044	0.818146
0.8048	0.829475
0.8052	0.821862
0.8056	0.868784
0.806	0.839403
0.8064	0.797865
0.8068	0.785528
0.8072	0.807815
0.8076	0.751753
0.808	0.733312
0.8084	0.761018
0.8088	0.756435
0.8092	0.790557
0.8096	0.755943
0.81	0.759563
0.8104	0.767374
0.8108	0.759262
0.8112	0.7036
0.8116	0.743552
0.812	0.762906
0.8124	0.751852
0.8128	0.786913
0.8132	0.699683
0.8136	0.720861
0.814	0.779128
0.8144	0.737318
0.8148	0.75644
0.8152	0.740519
0.8156	0.745951
0.816	0.739899
0.8164	0.743573
0.8168	0.775424
0.8172	0.769545
0.8176	0.768943
0.818	0.766991
0.8184	0.81031
0.8188	0.817415
0.8192	0.869814
0.8196	0.850344
0.82	0.865758
0.8204	0.881814
0.8208	0.872238
0.8212	0.869547
0.8216	0.888854
0.822	0.896432
0.8224	0.845449
0.8228	0.884601
0.8232	0.862898
0.8236	0.850406
0.824	0.874631
0.8244	0.863495
0.8248	0.875944
0.8252	0.844015
0.8256	0.832938
0.826	0.813207
0.8264	0.83771
0.8268	0.799136
0.8272	0.830071
0.8276	0.852059
0.828	0.903189
0.8284	0.901811
0.8288	0.90969
0.8292	0.866373
0.8296	0.927508
0.83	0.972648
0.8304	0.938137
0.8308	0.922713
0.8312	1.0233
0.8316	0.995893
0.832	1.07267
0.8324	1.05455
0.8328	1.13756
0.8332	1.15268
0.8336	1.21649
0.834	1.2326
0.8344	1.28159
0.8348	1.40677
0.8352	1.27019
0.8356	1.46617
0.836	1.49205
0.8364	1.48757
0.8368	1.39748
0.8372	1.57413
0.8376	1.61162
0.838	1.70349
0.8384	1.60154
0.8388	1.64414
0.8392	1.57449
0.8396	1.53806
0.84	1.43444
0.8404	1.69883
0.8408	1.67035
0.8412	1.49117
0.8416	1.5546
0.842	2.43378
0.8424
1.242	4.69568
1.2424	4.3382
1.2428	3.88211
1.2432	3.84837
1.2436	4.56097
1.244	4.43676
1.2448	3.7878
1.2452	4.24322
1.2456	3.94229
1.246	4.37524
1.2464	3.53083
1.2468	3.59412
1.2472	3.413
1.2476	3.4355
1.248	3.4352
1.2484	3.45664
1.2488	3.42073
1.2492	3.25582
1.2496	3.31321
1.25	3.19925
1.2504	3.24847
1.2508	3.15316
1.2512	3.10696
1.2516	3.08038
1.252	3.12748
1.2524	2.942
1.2528	2.91609
1.2532	2.90227
1.2536	2.85141
1.254	2.82025
1.2544	2.81146
1.2548	2.78857
1.2552	2.70555
1.2556	2.70131
1.256	2.66246
1.2564	2.63463
1.2568	2.67167
1.2572	2.61171
1.2576	2.54996
1.258	2.51314
1.2584	2.53481
1.2588	2.50631
1.2592	2.44613
1.2596	2.47596
1.26	2.43326
1.2604	2.40851
1.2608	2.35986
1.2612	2.35682
1.2616	2.32691
1.262	2.32201
1.2624	2.26824
1.2628	2.25374
1.2632	2.26488
1.2636	2.22007
1.264	2.17825
1.2644	2.16893
1.2648	2.1609
1.2652	2.15501
1.2656	2.10944
1.266	2.0944
1.2664	2.08096
1.2668	2.05515
1.2672	2.04876
1.2676	2.01918
1.268	2.01098
1.2684	1.99206
1.2688	1.97521
1.2692	1.96648
1.2696	1.94211
1.27	1.92277
1.2704	1.90672
1.2708	1.89723
1.2712	1.87696
1.2716	1.85239
1.272	1.84234
1.2724	1.83456
1.2728	1.81659
1.2732	1.80588
1.2736	1.77873
1.274	1.76534
1.2744	1.75405
1.2748	1.73819
1.2752	1.73075
1.2756	1.72641
1.276	1.70772
1.2764	1.68314
1.2768	1.67533
1.2772	1.66623
1.2776	1.6467
1.278	1.63328
1.2784	1.62431
1.2788	1.61319
1.2792	1.61092
1.2796	1.59994
1.28	1.58424
1.2804	1.56452
1.2808	1.55094
1.2812	1.54299
1.2816	1.52467
1.282	1.51498
1.2824	1.50734
1.2828	1.50338
1.2832	1.48228
1.2836	1.46688
1.284	1.45802
1.2844	1.44948
1.2848	1.43823
1.2852	1.42877
1.2856	1.41958
1.286	1.40082
1.2864	1.40009
1.2868	1.38265
1.2872	1.37457
1.2876	1.3686
1.288	1.36039
1.2884	1.34493
1.2888	1.34393
1.2892	1.32975
1.2896	1.32049
1.29	1.31249
1.2904	1.30409
1.2908	1.29927
1.2912	1.28573
1.2916	1.27229
1.292	1.27226
1.2924	1.25523
1.2928	1.25071
1.2932	1.24467
1.2936	1.23174
1.294	1.22175
1.2944	1.21538
1.2948	1.20716
1.2952	1.20302
1.2956	1.19467
1.296	1.18528
1.2964	1.18233
1.2968	1.17499
1.2972	1.1684
1.2976	1.16289
1.298	1.15235
1.2984	1.14679
1.2988	1.14088
1.2992	1.13547
1.2996	1.12795
1.3	1.12551
1.3004	1.11025
1.3008	1.10812
1.3012	1.10162
1.3016	1.09342
1.302	1.08644
1.3024	1.0805
1.3028	1.07503
1.3032	1.07072
1.3036	1.06712
1.304	1.05967
1.3044	1.05232
1.3048	1.04556
1.3052	1.04105
1.3056	1.03393
1.306	1.03012
1.3064	1.02484
1.3068	1.01678
1.3072	1.0125
1.3076	1.00598
1.308	1.00103
1.3084	0.993441
1.3088	0.988519
1.3092	0.982974
1.3096	0.977352
1.31	0.973407
1.3104	0.9653
1.3108	0.962012
1.3112	0.958084
1.3116	0.94903
1.312	0.947014
1.3124	0.940326
1.3128	0.9348
1.3132	0.932485
1.3136	0.927236
1.314	0.922106
1.3144	0.918786
1.3148	0.912254
1.3152	0.90885
1.3156	0.902446
1.316	0.898326
1.3164	0.893294
1.3168	0.888606
1.3172	0.885507
1.3176	0.882239
1.318	0.87956
1.3184	0.872677
1.3188	0.868241
1.3192	0.866232
1.3196	0.861579
1.32	0.856396
1.3204	0.852656
1.3208	0.850062
1.3212	0.845716
1.3216	0.839266
1.322	0.837653
1.3224	0.834845
1.3228	0.829503
1.3232	0.82212
1.3236	0.823857
1.324	0.818361
1.3244	0.815117
1.3248	0.812961
1.3252	0.80887
1.3256	0.805742
1.326	0.801699
1.3264	0.800674
1.3268	0.795516
1.3272	0.793553
1.3276	0.79099
1.328	0.788279
1.3284	0.784281
1.3288	0.781345
1.3292	0.778526
1.3296	0.777516
1.33	0.774168
1.3304	0.770923
1.3308	0.767561
1.3312	0.765812
1.3316	0.763054
1.332	0.761212
1.3324	0.757364
1.3328	0.756721
1.3332	0.751184
1.3336	0.750594
1.334	0.745124
1.3344	0.745782
1.3348	0.74002
1.3352	0.741307
1.3356	0.738201
1.336	0.735169
1.3364	0.733139
1.3368	0.729778
1.3372	0.728792
1.3376	0.726804
1.338	0.725891
1.3384	0.721735
1.3388	0.720626
1.3392	0.718018
1.3396	0.716577
1.34	0.715667
1.3404	0.713711
1.3408	0.711056
1.3412	0.710335
1.3416	0.706973
1.342	0.70412
1.3424	0.703739
1.3428	0.703906
1.3432	0.701943
1.3436	0.701518
1.344	0.702171
1.3444	0.69992
1.3448	0.698321
1.3452	0.695371
1.3456	0.695332
1.346	0.692243
1.3464	0.690469
1.3468	0.69433
1.3472	0.695055
1.3476	0.695705
1.348	0.695867
1.3484	0.695349
1.3488	0.691566
1.3492	0.685651
1.3496	0.686741
1.35	0.685452
1.3504	0.68351
1.3508	0.688526
1.3512	0.686713
1.3516	0.687602
1.352	0.684459
1.3524	0.688241
1.3528	0.68738
1.3532	0.683448
1.3536	0.691023
1.354	0.696699
1.3544	0.69789
1.3548	0.704232
1.3552	0.709269
1.3556	0.704008
1.356	0.699581
1.3564	0.701201
1.3568	0.707515
1.3572	0.705584
1.3576	0.715168
1.358	0.727162
1.3584	0.728384
1.3588	0.741659
1.3592	0.75047
1.3596	0.765056
1.36	0.787134
1.3604	0.818671
1.3608	0.842496
1.3612	0.896154
1.3616	0.97303
1.362	1.09684
1.3624	1.26986
1.3628	1.50033
1.3632	1.75177
1.3636	1.96352
1.364	2.19257
1.3644	2.32156
1.3648	2.19552
1.3652	1.92717
1.3656	1.73359
1.366	1.60116
1.3664	1.46129
1.3668	1.37556
1.3672	1.29994
1.3676	1.23331
1.368	1.17085
1.3684	1.10267
1.3688	1.04462
1.3692	1.01242
1.3696	0.966714
1.37	0.947277
1.3704	0.931433
1.3708	0.913677
1.3712	0.90154
1.3716	0.897424
1.372	0.883796
1.3724	0.875431
1.3728	0.871938
1.3732	0.863136
1.3736	0.858744
1.374	0.868033
1.3744	0.864341
1.3748	0.864183
1.3752	0.871636
1.3756	0.870609
1.376	0.867874
1.3764	0.868833
1.3768	0.865253
1.3772	0.856655
1.3776	0.855268
1.378	0.863885
1.3784	0.851696
1.3788	0.84904
1.3792	0.848228
1.3796	0.854406
1.38	0.850613
1.3804	0.854508
1.3808	0.852074
1.3812	0.852563
1.3816	0.853127
1.382	0.854969
1.3824	0.848071
1.3828	0.85086
1.3832	0.842671
1.3836	0.825631
1.384	0.804656
1.3844	0.802616
1.3848	0.795289
1.3852	0.785575
1.3856	0.783098
1.386	0.769054
1.3864	0.749818
1.3868	0.743108
1.3872	0.745979
1.3876	0.749658
1.388	0.739487
1.3884	0.731357
1.3888	0.722975
1.3892	0.710381
1.3896	0.690865
1.39	0.685438
1.3904	0.678172
1.3908	0.672218
1.3912	0.668979
1.3916	0.680044
1.392	0.678759
1.3924	0.672558
1.3928	0.665104
1.3932	0.655379
1.3936	0.635186
1.394	0.632568
1.3944	0.636663
1.3948	0.646931
1.3952	0.645176
1.3956	0.657033
1.396	0.641756
1.3964	0.631404
1.3968	0.610581
1.3972	0.595872
1.3976	0.582014
1.398	0.570022
1.3984	0.563598
1.3988	0.56623
1.3992	0.572082
1.3996	0.578067
1.4	0.591343
1.4004	0.59679
1.4008	0.594154
1.4012	0.580973
1.4016	0.559145
1.402	0.542822
1.4024	0.533254
1.4028	0.518683
1.4032	0.518938
1.4036	0.523061
1.404	0.528889
1.4044	0.533946
1.4048	0.535415
1.4052	0.523306
1.4056	0.513163
1.406	0.510442
1.4064	0.510737
1.4068	0.512905
1.4072	0.509889
1.4076	0.507711
1.408	0.496856
1.4084	0.491411
1.4088	0.494431
1.4092	0.49853
1.4096	0.496211
1.41	0.492624
1.4104	0.482271
1.4108	0.469729
1.4112	0.462531
1.4116	0.465331
1.412	0.461372
1.4124	0.457127
1.4128	0.456315
1.4132	0.459018
1.4136	0.46076
1.414	0.469978
1.4144	0.473206
1.4148	0.469799
1.4152	0.459692
1.4156	0.447366
1.416	0.43808
1.4164	0.432585
1.4168	0.432761
1.4172	0.432113
1.4176	0.432027
1.418	0.435443
1.4184	0.442805
1.4188	0.441374
1.4192	0.442261
1.4196	0.44313
1.42	0.437684
1.4204	0.427875
1.4208	0.421901
1.4212	0.416436
1.4216	0.413642
1.422	0.411746
1.4224	0.41144
1.4228	0.413734
1.4232	0.422221
1.4236	0.420105
1.424	0.418789
1.4244	0.413044
1.4248	0.411474
1.4252	0.406851
1.4256	0.406496
1.426	0.40708
1.4264	0.409633
1.4268	0.407264
1.4272	0.410061
1.4276	0.414952
1.428	0.421979
1.4284	0.423647
1.4288	0.422988
1.4292	0.42436
1.4296	0.422366
1.43	0.428142
1.4304	0.453483
1.4308	0.474621
1.4312	0.490163
1.4316	0.514318
1.432	0.510456
1.4324	0.498213
1.4328	0.493716
1.4332	0.488971
1.4336	0.475497
1.434	0.459644
1.4344	0.44186
1.4348	0.424681
1.4352	0.414507
1.4356	0.40722
1.436	0.404569
1.4364	0.401317
1.4368	0.405026
1.4372	0.404154
1.4376	0.400198
1.438	0.401991
1.4384	0.404411
1.4388	0.402848
1.4392	0.397209
1.4396	0.395326
1.44	0.393719
1.4404	0.386278
1.4408	0.381585
1.4412	0.37732
1.4416	0.373324
1.442	0.375136
1.4424	0.371514
1.4428	0.366876
1.4432	0.364831
1.4436	0.365483
1.444	0.3598
1.4444	0.356975
1.4448	0.36369
1.4452	0.370704
1.4456	0.368909
1.446	0.367476
1.4464	0.364949
1.4468	0.351794
1.4472	0.347474
1.4476	0.345844
1.448	0.343104
1.4484	0.339117
1.4488	0.338489
1.4492	0.338861
1.4496	0.340806
1.45	0.345495
1.4504	0.351005
1.4508	0.347839
1.4512	0.346682
1.4516	0.341464
1.452	0.337873
1.4524	0.334223
1.4528	0.332815
1.4532	0.329936
1.4536	0.328177
1.454	0.326409
1.4544	0.325703
1.4548	0.329496
1.4552	0.328266
1.4556	0.327614
1.456	0.32757
1.4564	0.324271
1.4568	0.321355
1.4572	0.3205
1.4576	0.31968
1.458	0.318785
1.4584	0.31774
1.4588	0.316787
1.4592	0.315767
1.4596	0.317502
1.46	0.316938
1.4604	0.318701
1.4608	0.318158
1.4612	0.315846
1.4616	0.31322
1.462	0.312635
1.4624	0.313753
1.4628	0.314456
1.4632	0.313085
1.4636	0.313234
1.464	0.311825
1.4644	0.30932
1.4648	0.310567
1.4652	0.309914
1.4656	0.311549
1.466	0.311789
1.4664	0.310304
1.4668	0.310292
1.4672	0.309427
1.4676	0.308889
1.468	0.306585
1.4684	0.304119
1.4688	0.305823
1.4692	0.30559
1.4696	0.306046
1.47	0.310991
1.4704	0.312851
1.4708	0.309017
1.4712	0.311564
1.4716	0.311155
1.472	0.308105
1.4724	0.306532
1.4728	0.305806
1.4732	0.304867
1.4736	0.300184
1.474	0.29929
1.4744	0.297432
1.4748	0.294109
1.4752	0.296236
1.4756	0.296816
1.476	0.297119
1.4764	0.298706
1.4768	0.297732
1.4772	0.29985
1.4776	0.299081
1.478	0.298398
1.4784	0.296677
1.4788	0.294796
1.4792	0.291938
1.4796	0.296237
1.48	0.296782
1.4804	0.29585
1.4808	0.294404
1.4812	0.293156
1.4816	0.293111
1.482	0.292915
1.4824	0.29186
1.4828	0.287995
1.4832	0.287394
1.4836	0.287568
1.484	0.28763
1.4844	0.286533
1.4848	0.285739
1.4852	0.285257
1.4856	0.284162
1.486	0.285693
1.4864	0.286999
1.4868	0.285705
1.4872	0.285607
1.4876	0.285614
1.488	0.283027
1.4884	0.281742
1.4888	0.282082
1.4892	0.280906
1.4896	0.280322
1.49	0.280017
1.4904	0.280279
1.4908	0.280146
1.4912	0.280027
1.4916	0.279888
1.492	0.279415
1.4924	0.278203
1.4928	0.276962
1.4932	0.275427
1.4936	0.277101
1.494	0.275113
1.4944	0.275569
1.4948	0.275577
1.4952	0.274919
1.4956	0.274974
1.496	0.274972
1.4964	0.274891
1.4968	0.274621
1.4972	0.274104
1.4976	0.274336
1.498	0.272996
1.4984	0.271631
1.4988	0.272827
1.4992	0.270756
1.4996	0.271089
1.5	0.269627
1.5004	0.269166
1.5008	0.268663
1.5012	0.268675
1.5016	0.26848
1.502	0.267764
1.5024	0.268996
1.5028	0.267665
1.5032	0.267914
1.5036	0.266614
1.504	0.26762
1.5044	0.266546
1.5048	0.266053
1.5052	0.265755
1.5056	0.265009
1.506	0.264941
1.5064	0.263514
1.5068	0.263746
1.5072	0.262426
1.5076	0.262671
1.508	0.263855
1.5084	0.262694
1.5088	0.26216
1.5092	0.262064
1.5096	0.260454
1.51	0.260195
1.5104	0.260659
1.5108	0.258711
1.5112	0.258944
1.5116	0.259428
1.512	0.258561
1.5124	0.259343
1.5128	0.25852
1.5132	0.257737
1.5136	0.257704
1.514	0.256333
1.5144	0.257233
1.5148	0.256803
1.5152	0.256665
1.5156	0.256913
1.516	0.255955
1.5164	0.257251
1.5168	0.256789
1.5172	0.257057
1.5176	0.25636
1.518	0.256278
1.5184	0.255843
1.5188	0.255047
1.5192	0.254527
1.5196	0.254841
1.52	0.253805
1.5204	0.252497
1.5208	0.255102
1.5212	0.254978
1.5216	0.255639
1.522	0.254606
1.5224	0.25295
1.5228	0.252928
1.5232	0.251068
1.5236	0.251942
1.524	0.253051
1.5244	0.252372
1.5248	0.253923
1.5252	0.253989
1.5256	0.252202
1.526	0.252546
1.5264	0.251833
1.5268	0.251406
1.5272	0.251709
1.5276	0.252334
1.528	0.252177
1.5284	0.251486
1.5288	0.250819
1.5292	0.250958
1.5296	0.25052
1.53	0.249906
1.5304	0.249788
1.5308	0.251351
1.5312	0.251155
1.5316	0.252438
1.532	0.250479
1.5324	0.251296
1.5328	0.251291
1.5332	0.251275
1.5336	0.251703
1.534	0.251342
1.5344	0.252907
1.5348	0.253002
1.5352	0.249998
1.5356	0.250637
1.536	0.25025
1.5364	0.248063
1.5368	0.248949
1.5372	0.247904
1.5376	0.247443
1.538	0.246833
1.5384	0.247277
1.5388	0.245907
1.5392	0.246837
1.5396	0.246048
1.54	0.246423
1.5404	0.24599
1.5408	0.245949
1.5412	0.245876
1.5416	0.246199
1.542	0.246079
1.5424	0.24465
1.5428	0.245104
1.5432	0.243485
1.5436	0.242611
1.544	0.242732
1.5444	0.243213
1.5448	0.242513
1.5452	0.240966
1.5456	0.241143
1.546	0.240842
1.5464	0.240681
1.5468	0.239628
1.5472	0.239966
1.5476	0.23963
1.548	0.240098
1.5484	0.240797
1.5488	0.239113
1.5492	0.238798
1.5496	0.238464
1.55	0.238841
1.5504	0.237336
1.5508	0.238654
1.5512	0.238861
1.5516	0.236257
1.552	0.237692
1.5524	0.239181
1.5528	0.238582
1.5532	0.238768
1.5536	0.237748
1.554	0.238589
1.5544	0.239176
1.5548	0.23822
1.5552	0.237474
1.5556	0.237419
1.556	0.237802
1.5564	0.238582
1.5568	0.237926
1.5572	0.238451
1.5576	0.238459
1.558	0.237672
1.5584	0.237533
1.5588	0.238012
1.5592	0.237758
1.5596	0.237516
1.56	0.236201
1.5604	0.237759
1.5608	0.236734
1.5612	0.237318
1.5616	0.237255
1.562	0.236982
1.5624	0.235564
1.5628	0.237267
1.5632	0.237268
1.5636	0.236174
1.564	0.237501
1.5644	0.235971
1.5648	0.237101
1.5652	0.236229
1.5656	0.236734
1.566	0.236112
1.5664	0.236271
1.5668	0.236174
1.5672	0.23661
1.5676	0.238905
1.568	0.239954
1.5684	0.24124
1.5688	0.244666
1.5692	0.247858
1.5696	0.250837
1.57	0.253902
1.5704	0.257272
1.5708	0.259295
1.5712	0.259946
1.5716	0.259276
1.572	0.259992
1.5724	0.257714
1.5728	0.257943
1.5732	0.256262
1.5736	0.253796
1.574	0.251704
1.5744	0.247443
1.5748	0.241582
1.5752	0.238026
1.5756	0.237343
1.576	0.241255
1.5764	0.244395
1.5768	0.247695
1.5772	0.249116
1.5776	0.250305
1.578	0.251381
1.5784	0.253231
1.5788	0.248954
1.5792	0.248451
1.5796	0.247179
1.58	0.245268
1.5804	0.24378
1.5808	0.242477
1.5812	0.241191
1.5816	0.242406
1.582	0.240183
1.5824	0.238535
1.5828	0.236097
1.5832	0.23531
1.5836	0.236783
1.584	0.234896
1.5844	0.234126
1.5848	0.232671
1.5852	0.231419
1.5856	0.231146
1.586	0.231241
1.5864	0.230165
1.5868	0.2305
1.5872	0.232066
1.5876	0.230011
1.588	0.230803
1.5884	0.228335
1.5888	0.229343
1.5892	0.229435
1.5896	0.230673
1.59	0.229821
1.5904	0.23116
1.5908	0.229171
1.5912	0.229937
1.5916	0.230546
1.592	0.229603
1.5924	0.231546
1.5928	0.2309
1.5932	0.229555
1.5936	0.228843
1.594	0.227617
1.5944	0.228581
1.5948	0.230889
1.5952	0.228575
1.5956	0.228722
1.596	0.228983
1.5964	0.229417
1.5968	0.228781
1.5972	0.230794
1.5976	0.231091
1.598	0.232456
1.5984	0.236043
1.5988	0.235038
1.5992	0.240678
1.5996	0.243514
1.6	0.24602
1.6004	0.250272
1.6008	0.251083
1.6012	0.253037
1.6016	0.254951
1.602	0.255543
1.6024	0.253815
1.6028	0.253088
1.6032	0.2528
1.6036	0.251442
1.604	0.250032
1.6044	0.244831
1.6048	0.241456
1.6052	0.236004
1.6056	0.232591
1.606	0.235483
1.6064	0.236408
1.6068	0.241118
1.6072	0.243907
1.6076	0.247026
1.608	0.246229
1.6084	0.248282
1.6088	0.248206
1.6092	0.249273
1.6096	0.248735
1.61	0.250116
1.6104	0.246174
1.6108	0.247113
1.6112	0.245441
1.6116	0.242433
1.612	0.243121
1.6124	0.242294
1.6128	0.239662
1.6132	0.238012
1.6136	0.237429
1.614	0.234872
1.6144	0.234751
1.6148	0.233089
1.6152	0.232316
1.6156	0.233955
1.616	0.232069
1.6164	0.229953
1.6168	0.233084
1.6172	0.232026
1.6176	0.232678
1.618	0.231894
1.6184	0.233221
1.6188	0.23001
1.6192	0.231101
1.6196	0.231406
1.62	0.229212
1.6204	0.230938
1.6208	0.230708
1.6212	0.231091
1.6216	0.231648
1.622	0.229767
1.6224	0.231127
1.6228	0.231021
1.6232	0.228997
1.6236	0.230398
1.624	0.228059
1.6244	0.229565
1.6248	0.229558
1.6252	0.231334
1.6256	0.228348
1.626	0.227123
1.6264	0.227213
1.6268	0.22969
1.6272	0.22975
1.6276	0.227547
1.628	0.229493
1.6284	0.229736
1.6288	0.227985
1.6292	0.227782
1.6296	0.22797
1.63	0.229035
1.6304	0.228134
1.6308	0.2282
1.6312	0.230389
1.6316	0.227088
1.632	0.227514
1.6324	0.229287
1.6328	0.22641
1.6332	0.227773
1.6336	0.227979
1.634	0.226468
1.6344	0.228137
1.6348	0.226764
1.6352	0.224745
1.6356	0.226872
1.636	0.224063
1.6364	0.225375
1.6368	0.228796
1.6372	0.22901
1.6376	0.225112
1.638	0.229273
1.6384	0.229881
1.6388	0.225925
1.6392	0.225645
1.6396	0.229085
1.64	0.231837
1.6404	0.228741
1.6408	0.230561
1.6412	0.230197
1.6416	0.228417
1.642	0.234242
1.6424	0.231314
1.6428	0.229275
1.6432	0.232576
1.6436	0.230723
1.644	0.224798
1.6444	0.233976
1.6448	0.229891
1.6452	0.22537
1.6456	0.231159
1.646	0.229304
1.6464	0.22455
1.6468	0.227707
1.6472	0.230401
1.6476	0.231194
1.648	0.225731
1.6484	0.230961
1.6488	0.231101
1.6492	0.23061
1.6496	0.229156
1.65	0.236053
1.6504	0.233562
1.6508	0.236212
1.6512	0.228857
1.6516	0.228384
1.652	0.228405
1.6524	0.229419
1.6528	0.227913
1.6532	0.227953
1.6536	0.230407
1.654	0.227442
1.6544	0.233523
1.6548	0.229879
1.6552	0.225704
1.6556	0.220047
1.656	0.236082
1.6564	0.23948
1.6568	0.231171
1.6572	0.229734
1.6576	0.233627
1.658	0.224331
1.6584	0.230764
1.6588	0.234121
1.6592	0.23416
1.6596	0.238217
1.66	0.219956
1.6604	0.227874
1.6608	0.234933
1.6612	0.2374
1.6616	0.247737
1.662	0.23778
1.6624	0.236846
1.6628	0.216154
1.6632	0.232036
1.6636	0.233746
1.664	0.237633
1.6644	0.246549
1.6648	0.246486
1.6652	0.249741
1.6656	0.23274
1.666	0.241198
1.6664	0.240628
1.6668	0.23127
1.6672	0.245126
1.6676	0.248456
1.668	0.254846
1.6684	0.241924
1.6688	0.215883
1.6692	0.224554
1.6696	0.23921
1.67	0.231746
1.6704	0.221704
1.6708	0.24203
1.6712	0.220029
1.6716	0.238019
1.672	0.221607
1.6724	0.260644
1.6728	0.240872
1.6732	0.231416
1.6736	0.257077
1.674	0.236673
1.6744	0.206961
1.6748	0.254104
1.6752	0.26461
1.6756	0.2617
1.676	0.250044
1.6764	0.218193
