# Supplementary material for: Broadband optical fibre with an attenuation lower than 0.1 decibel per kilometre
Source: Nat Photonics. 2025 Sep 1;19(11):1203–8. doi: 10.1038/s41566-025-01747-5 (PMC12586140; doi:10.1038/s41566-025-01747-5)
Supplement: Supplementary file 2 — All data in Fig. 2, excluding the SEM bitmap. [file 41566_2025_1747_MOESM2_ESM.xlsx]

## Sheet: otdr_1550nm_fit
Distance (km)	Power (dB)
0	-0.4659
0.016016	-0.467425
0.032032	-0.468949
0.048048	-0.470474
0.0640641	-0.471998
0.0800801	-0.473523
0.0960961	-0.475047
0.112112	-0.476572
0.128128	-0.478097
0.144144	-0.479621
0.16016	-0.481146
0.176176	-0.48267
0.192192	-0.484195
0.208208	-0.485719
0.224224	-0.487244
0.24024	-0.488768
0.256256	-0.490293
0.272272	-0.491818
0.288288	-0.493342
0.304304	-0.494867
0.32032	-0.496391
0.336336	-0.497916
0.352352	-0.49944
0.368368	-0.500965
0.384384	-0.50249
0.4004	-0.504014
0.416416	-0.505539
0.432432	-0.507063
0.448448	-0.508588
0.464464	-0.510112
0.48048	-0.511637
0.496496	-0.513162
0.512513	-0.514686
0.528529	-0.516211
0.544545	-0.517735
0.560561	-0.51926
0.576577	-0.520784
0.592593	-0.522309
0.608609	-0.523833
0.624625	-0.525358
0.640641	-0.526883
0.656657	-0.528407
0.672673	-0.529932
0.688689	-0.531456
0.704705	-0.532981
0.720721	-0.534505
0.736737	-0.53603
0.752753	-0.537555
0.768769	-0.539079
0.784785	-0.540604
0.800801	-0.542128
0.816817	-0.543653
0.832833	-0.545177
0.848849	-0.546702
0.864865	-0.548226
0.880881	-0.549751
0.896897	-0.551276
0.912913	-0.5528
0.928929	-0.554325
0.944945	-0.555849
0.960961	-0.557374
0.976977	-0.558898
0.992993	-0.560423
1.00901	-0.561948
1.02503	-0.563472
1.04104	-0.564997
1.05706	-0.566521
1.07307	-0.568046
1.08909	-0.56957
1.10511	-0.571095
1.12112	-0.57262
1.13714	-0.574144
1.15315	-0.575669
1.16917	-0.577193
1.18519	-0.578718
1.2012	-0.580242
1.21722	-0.581767
1.23323	-0.583291
1.24925	-0.584816
1.26527	-0.586341
1.28128	-0.587865
1.2973	-0.58939
1.31331	-0.590914
1.32933	-0.592439
1.34535	-0.593963
1.36136	-0.595488
1.37738	-0.597013
1.39339	-0.598537
1.40941	-0.600062
1.42543	-0.601586
1.44144	-0.603111
1.45746	-0.604635
1.47347	-0.60616
1.48949	-0.607685
1.50551	-0.609209
1.52152	-0.610734
1.53754	-0.612258
1.55355	-0.613783
1.56957	-0.615307
1.58559	-0.616832
1.6016	-0.618356
1.61762	-0.619881
1.63363	-0.621406
1.64965	-0.62293
1.66567	-0.624455
1.68168	-0.625979
1.6977	-0.627504
1.71371	-0.629028
1.72973	-0.630553
1.74575	-0.632078
1.76176	-0.633602
1.77778	-0.635127
1.79379	-0.636651
1.80981	-0.638176
1.82583	-0.6397
1.84184	-0.641225
1.85786	-0.642749
1.87387	-0.644274
1.88989	-0.645799
1.90591	-0.647323
1.92192	-0.648848
1.93794	-0.650372
1.95395	-0.651897
1.96997	-0.653421
1.98599	-0.654946
2.002	-0.656471
2.01802	-0.657995
2.03403	-0.65952
2.05005	-0.661044
2.06607	-0.662569
2.08208	-0.664093
2.0981	-0.665618
2.11411	-0.667143
2.13013	-0.668667
2.14615	-0.670192
2.16216	-0.671716
2.17818	-0.673241
2.19419	-0.674765
2.21021	-0.67629
2.22623	-0.677814
2.24224	-0.679339
2.25826	-0.680864
2.27427	-0.682388
2.29029	-0.683913
2.30631	-0.685437
2.32232	-0.686962
2.33834	-0.688486
2.35435	-0.690011
2.37037	-0.691536
2.38639	-0.69306
2.4024	-0.694585
2.41842	-0.696109
2.43443	-0.697634
2.45045	-0.699158
2.46647	-0.700683
2.48248	-0.702208
2.4985	-0.703732
2.51451	-0.705257
2.53053	-0.706781
2.54655	-0.708306
2.56256	-0.70983
2.57858	-0.711355
2.59459	-0.712879
2.61061	-0.714404
2.62663	-0.715929
2.64264	-0.717453
2.65866	-0.718978
2.67467	-0.720502
2.69069	-0.722027
2.70671	-0.723551
2.72272	-0.725076
2.73874	-0.726601
2.75475	-0.728125
2.77077	-0.72965
2.78679	-0.731174
2.8028	-0.732699
2.81882	-0.734223
2.83483	-0.735748
2.85085	-0.737272
2.86687	-0.738797
2.88288	-0.740322
2.8989	-0.741846
2.91491	-0.743371
2.93093	-0.744895
2.94695	-0.74642
2.96296	-0.747944
2.97898	-0.749469
2.99499	-0.750994
3.01101	-0.752518
3.02703	-0.754043
3.04304	-0.755567
3.05906	-0.757092
3.07508	-0.758616
3.09109	-0.760141
3.10711	-0.761666
3.12312	-0.76319
3.13914	-0.764715
3.15516	-0.766239
3.17117	-0.767764
3.18719	-0.769288
3.2032	-0.770813
3.21922	-0.772337
3.23524	-0.773862
3.25125	-0.775387
3.26727	-0.776911
3.28328	-0.778436
3.2993	-0.77996
3.31532	-0.781485
3.33133	-0.783009
3.34735	-0.784534
3.36336	-0.786059
3.37938	-0.787583
3.3954	-0.789108
3.41141	-0.790632
3.42743	-0.792157
3.44344	-0.793681
3.45946	-0.795206
3.47548	-0.796731
3.49149	-0.798255
3.50751	-0.79978
3.52352	-0.801304
3.53954	-0.802829
3.55556	-0.804353
3.57157	-0.805878
3.58759	-0.807402
3.6036	-0.808927
3.61962	-0.810452
3.63564	-0.811976
3.65165	-0.813501
3.66767	-0.815025
3.68368	-0.81655
3.6997	-0.818074
3.71572	-0.819599
3.73173	-0.821124
3.74775	-0.822648
3.76376	-0.824173
3.77978	-0.825697
3.7958	-0.827222
3.81181	-0.828746
3.82783	-0.830271
3.84384	-0.831795
3.85986	-0.83332
3.87588	-0.834845
3.89189	-0.836369
3.90791	-0.837894
3.92392	-0.839418
3.93994	-0.840943
3.95596	-0.842467
3.97197	-0.843992
3.98799	-0.845517
4.004	-0.847041
4.02002	-0.848566
4.03604	-0.85009
4.05205	-0.851615
4.06807	-0.853139
4.08408	-0.854664
4.1001	-0.856189
4.11612	-0.857713
4.13213	-0.859238
4.14815	-0.860762
4.16416	-0.862287
4.18018	-0.863811
4.1962	-0.865336
4.21221	-0.86686
4.22823	-0.868385
4.24424	-0.86991
4.26026	-0.871434
4.27628	-0.872959
4.29229	-0.874483
4.30831	-0.876008
4.32432	-0.877532
4.34034	-0.879057
4.35636	-0.880582
4.37237	-0.882106
4.38839	-0.883631
4.4044	-0.885155
4.42042	-0.88668
4.43644	-0.888204
4.45245	-0.889729
4.46847	-0.891254
4.48448	-0.892778
4.5005	-0.894303
4.51652	-0.895827
4.53253	-0.897352
4.54855	-0.898876
4.56456	-0.900401
4.58058	-0.901925
4.5966	-0.90345
4.61261	-0.904975
4.62863	-0.906499
4.64464	-0.908024
4.66066	-0.909548
4.67668	-0.911073
4.69269	-0.912597
4.70871	-0.914122
4.72472	-0.915647
4.74074	-0.917171
4.75676	-0.918696
4.77277	-0.92022
4.78879	-0.921745
4.8048	-0.923269
4.82082	-0.924794
4.83684	-0.926318
4.85285	-0.927843
4.86887	-0.929368
4.88488	-0.930892
4.9009	-0.932417
4.91692	-0.933941
4.93293	-0.935466
4.94895	-0.93699
4.96496	-0.938515
4.98098	-0.94004
4.997	-0.941564
5.01301	-0.943089
5.02903	-0.944613
5.04505	-0.946138
5.06106	-0.947662
5.07708	-0.949187
5.09309	-0.950712
5.10911	-0.952236
5.12513	-0.953761
5.14114	-0.955285
5.15716	-0.95681
5.17317	-0.958334
5.18919	-0.959859
5.20521	-0.961383
5.22122	-0.962908
5.23724	-0.964433
5.25325	-0.965957
5.26927	-0.967482
5.28529	-0.969006
5.3013	-0.970531
5.31732	-0.972055
5.33333	-0.97358
5.34935	-0.975105
5.36537	-0.976629
5.38138	-0.978154
5.3974	-0.979678
5.41341	-0.981203
5.42943	-0.982727
5.44545	-0.984252
5.46146	-0.985777
5.47748	-0.987301
5.49349	-0.988826
5.50951	-0.99035
5.52553	-0.991875
5.54154	-0.993399
5.55756	-0.994924
5.57357	-0.996448
5.58959	-0.997973
5.60561	-0.999498
5.62162	-1.00102
5.63764	-1.00255
5.65365	-1.00407
5.66967	-1.0056
5.68569	-1.00712
5.7017	-1.00864
5.71772	-1.01017
5.73373	-1.01169
5.74975	-1.01322
5.76577	-1.01474
5.78178	-1.01627
5.7978	-1.01779
5.81381	-1.01932
5.82983	-1.02084
5.84585	-1.02237
5.86186	-1.02389
5.87788	-1.02542
5.89389	-1.02694
5.90991	-1.02846
5.92593	-1.02999
5.94194	-1.03151
5.95796	-1.03304
5.97397	-1.03456
5.98999	-1.03609
6.00601	-1.03761
6.02202	-1.03914
6.03804	-1.04066
6.05405	-1.04219
6.07007	-1.04371
6.08609	-1.04523
6.1021	-1.04676
6.11812	-1.04828
6.13413	-1.04981
6.15015	-1.05133
6.16617	-1.05286
6.18218	-1.05438
6.1982	-1.05591
6.21421	-1.05743
6.23023	-1.05896
6.24625	-1.06048
6.26226	-1.062
6.27828	-1.06353
6.29429	-1.06505
6.31031	-1.06658
6.32633	-1.0681
6.34234	-1.06963
6.35836	-1.07115
6.37437	-1.07268
6.39039	-1.0742
6.40641	-1.07573
6.42242	-1.07725
6.43844	-1.07877
6.45445	-1.0803
6.47047	-1.08182
6.48649	-1.08335
6.5025	-1.08487
6.51852	-1.0864
6.53453	-1.08792
6.55055	-1.08945
6.56657	-1.09097
6.58258	-1.0925
6.5986	-1.09402
6.61461	-1.09555
6.63063	-1.09707
6.64665	-1.09859
6.66266	-1.10012
6.67868	-1.10164
6.69469	-1.10317
6.71071	-1.10469
6.72673	-1.10622
6.74274	-1.10774
6.75876	-1.10927
6.77477	-1.11079
6.79079	-1.11232
6.80681	-1.11384
6.82282	-1.11536
6.83884	-1.11689
6.85485	-1.11841
6.87087	-1.11994
6.88689	-1.12146
6.9029	-1.12299
6.91892	-1.12451
6.93493	-1.12604
6.95095	-1.12756
6.96697	-1.12909
6.98298	-1.13061
6.999	-1.13213
7.01502	-1.13366
7.03103	-1.13518
7.04705	-1.13671
7.06306	-1.13823
7.07908	-1.13976
7.0951	-1.14128
7.11111	-1.14281
7.12713	-1.14433
7.14314	-1.14586
7.15916	-1.14738
7.17518	-1.1489
7.19119	-1.15043
7.20721	-1.15195
7.22322	-1.15348
7.23924	-1.155
7.25526	-1.15653
7.27127	-1.15805
7.28729	-1.15958
7.3033	-1.1611
7.31932	-1.16263
7.33534	-1.16415
7.35135	-1.16568
7.36737	-1.1672
7.38338	-1.16872
7.3994	-1.17025
7.41542	-1.17177
7.43143	-1.1733
7.44745	-1.17482
7.46346	-1.17635
7.47948	-1.17787
7.4955	-1.1794
7.51151	-1.18092
7.52753	-1.18245
7.54354	-1.18397
7.55956	-1.18549
7.57558	-1.18702
7.59159	-1.18854
7.60761	-1.19007
7.62362	-1.19159
7.63964	-1.19312
7.65566	-1.19464
7.67167	-1.19617
7.68769	-1.19769
7.7037	-1.19922
7.71972	-1.20074
7.73574	-1.20226
7.75175	-1.20379
7.76777	-1.20531
7.78378	-1.20684
7.7998	-1.20836
7.81582	-1.20989
7.83183	-1.21141
7.84785	-1.21294
7.86386	-1.21446
7.87988	-1.21599
7.8959	-1.21751
7.91191	-1.21903
7.92793	-1.22056
7.94394	-1.22208
7.95996	-1.22361
7.97598	-1.22513
7.99199	-1.22666
8.00801	-1.22818
8.02402	-1.22971
8.04004	-1.23123
8.05606	-1.23276
8.07207	-1.23428
8.08809	-1.23581
8.1041	-1.23733
8.12012	-1.23885
8.13614	-1.24038
8.15215	-1.2419
8.16817	-1.24343
8.18418	-1.24495
8.2002	-1.24648
8.21622	-1.248
8.23223	-1.24953
8.24825	-1.25105
8.26426	-1.25258
8.28028	-1.2541
8.2963	-1.25562
8.31231	-1.25715
8.32833	-1.25867
8.34434	-1.2602
8.36036	-1.26172
8.37638	-1.26325
8.39239	-1.26477
8.40841	-1.2663
8.42442	-1.26782
8.44044	-1.26935
8.45646	-1.27087
8.47247	-1.27239
8.48849	-1.27392
8.5045	-1.27544
8.52052	-1.27697
8.53654	-1.27849
8.55255	-1.28002
8.56857	-1.28154
8.58458	-1.28307
8.6006	-1.28459
8.61662	-1.28612
8.63263	-1.28764
8.64865	-1.28916
8.66466	-1.29069
8.68068	-1.29221
8.6967	-1.29374
8.71271	-1.29526
8.72873	-1.29679
8.74474	-1.29831
8.76076	-1.29984
8.77678	-1.30136
8.79279	-1.30289
8.80881	-1.30441
8.82482	-1.30594
8.84084	-1.30746
8.85686	-1.30898
8.87287	-1.31051
8.88889	-1.31203
8.9049	-1.31356
8.92092	-1.31508
8.93694	-1.31661
8.95295	-1.31813
8.96897	-1.31966
8.98498	-1.32118
9.001	-1.32271
9.01702	-1.32423
9.03303	-1.32575
9.04905	-1.32728
9.06507	-1.3288
9.08108	-1.33033
9.0971	-1.33185
9.11311	-1.33338
9.12913	-1.3349
9.14515	-1.33643
9.16116	-1.33795
9.17718	-1.33948
9.19319	-1.341
9.20921	-1.34252
9.22523	-1.34405
9.24124	-1.34557
9.25726	-1.3471
9.27327	-1.34862
9.28929	-1.35015
9.30531	-1.35167
9.32132	-1.3532
9.33734	-1.35472
9.35335	-1.35625
9.36937	-1.35777
9.38539	-1.35929
9.4014	-1.36082
9.41742	-1.36234
9.43343	-1.36387
9.44945	-1.36539
9.46547	-1.36692
9.48148	-1.36844
9.4975	-1.36997
9.51351	-1.37149
9.52953	-1.37302
9.54555	-1.37454
9.56156	-1.37607
9.57758	-1.37759
9.59359	-1.37911
9.60961	-1.38064
9.62563	-1.38216
9.64164	-1.38369
9.65766	-1.38521
9.67367	-1.38674
9.68969	-1.38826
9.70571	-1.38979
9.72172	-1.39131
9.73774	-1.39284
9.75375	-1.39436
9.76977	-1.39588
9.78579	-1.39741
9.8018	-1.39893
9.81782	-1.40046
9.83383	-1.40198
9.84985	-1.40351
9.86587	-1.40503
9.88188	-1.40656
9.8979	-1.40808
9.91391	-1.40961
9.92993	-1.41113
9.94595	-1.41265
9.96196	-1.41418
9.97798	-1.4157
9.99399	-1.41723
10.01	-1.41875
10.026	-1.42028
10.042	-1.4218
10.0581	-1.42333
10.0741	-1.42485
10.0901	-1.42638
10.1061	-1.4279
10.1221	-1.42942
10.1381	-1.43095
10.1542	-1.43247
10.1702	-1.434
10.1862	-1.43552
10.2022	-1.43705
10.2182	-1.43857
10.2342	-1.4401
10.2503	-1.44162
10.2663	-1.44315
10.2823	-1.44467
10.2983	-1.4462
10.3143	-1.44772
10.3303	-1.44924
10.3463	-1.45077
10.3624	-1.45229
10.3784	-1.45382
10.3944	-1.45534
10.4104	-1.45687
10.4264	-1.45839
10.4424	-1.45992
10.4585	-1.46144
10.4745	-1.46297
10.4905	-1.46449
10.5065	-1.46601
10.5225	-1.46754
10.5385	-1.46906
10.5546	-1.47059
10.5706	-1.47211
10.5866	-1.47364
10.6026	-1.47516
10.6186	-1.47669
10.6346	-1.47821
10.6507	-1.47974
10.6667	-1.48126
10.6827	-1.48278
10.6987	-1.48431
10.7147	-1.48583
10.7307	-1.48736
10.7467	-1.48888
10.7628	-1.49041
10.7788	-1.49193
10.7948	-1.49346
10.8108	-1.49498
10.8268	-1.49651
10.8428	-1.49803
10.8589	-1.49955
10.8749	-1.50108
10.8909	-1.5026
10.9069	-1.50413
10.9229	-1.50565
10.9389	-1.50718
10.955	-1.5087
10.971	-1.51023
10.987	-1.51175
11.003	-1.51328
11.019	-1.5148
11.035	-1.51632
11.0511	-1.51785
11.0671	-1.51937
11.0831	-1.5209
11.0991	-1.52242
11.1151	-1.52395
11.1311	-1.52547
11.1471	-1.527
11.1632	-1.52852
11.1792	-1.53005
11.1952	-1.53157
11.2112	-1.5331
11.2272	-1.53462
11.2432	-1.53614
11.2593	-1.53767
11.2753	-1.53919
11.2913	-1.54072
11.3073	-1.54224
11.3233	-1.54377
11.3393	-1.54529
11.3554	-1.54682
11.3714	-1.54834
11.3874	-1.54987
11.4034	-1.55139
11.4194	-1.55291
11.4354	-1.55444
11.4515	-1.55596
11.4675	-1.55749
11.4835	-1.55901
11.4995	-1.56054
11.5155	-1.56206
11.5315	-1.56359
11.5475	-1.56511
11.5636	-1.56664
11.5796	-1.56816
11.5956	-1.56968
11.6116	-1.57121
11.6276	-1.57273
11.6436	-1.57426
11.6597	-1.57578
11.6757	-1.57731
11.6917	-1.57883
11.7077	-1.58036
11.7237	-1.58188
11.7397	-1.58341
11.7558	-1.58493
11.7718	-1.58645
11.7878	-1.58798
11.8038	-1.5895
11.8198	-1.59103
11.8358	-1.59255
11.8519	-1.59408
11.8679	-1.5956
11.8839	-1.59713
11.8999	-1.59865
11.9159	-1.60018
11.9319	-1.6017
11.9479	-1.60323
11.964	-1.60475
11.98	-1.60627
11.996	-1.6078
12.012	-1.60932
12.028	-1.61085
12.044	-1.61237
12.0601	-1.6139
12.0761	-1.61542
12.0921	-1.61695
12.1081	-1.61847
12.1241	-1.62
12.1401	-1.62152
12.1562	-1.62304
12.1722	-1.62457
12.1882	-1.62609
12.2042	-1.62762
12.2202	-1.62914
12.2362	-1.63067
12.2523	-1.63219
12.2683	-1.63372
12.2843	-1.63524
12.3003	-1.63677
12.3163	-1.63829
12.3323	-1.63981
12.3483	-1.64134
12.3644	-1.64286
12.3804	-1.64439
12.3964	-1.64591
12.4124	-1.64744
12.4284	-1.64896
12.4444	-1.65049
12.4605	-1.65201
12.4765	-1.65354
12.4925	-1.65506
12.5085	-1.65658
12.5245	-1.65811
12.5405	-1.65963
12.5566	-1.66116
12.5726	-1.66268
12.5886	-1.66421
12.6046	-1.66573
12.6206	-1.66726
12.6366	-1.66878
12.6527	-1.67031
12.6687	-1.67183
12.6847	-1.67336
12.7007	-1.67488
12.7167	-1.6764
12.7327	-1.67793
12.7487	-1.67945
12.7648	-1.68098
12.7808	-1.6825
12.7968	-1.68403
12.8128	-1.68555
12.8288	-1.68708
12.8448	-1.6886
12.8609	-1.69013
12.8769	-1.69165
12.8929	-1.69317
12.9089	-1.6947
12.9249	-1.69622
12.9409	-1.69775
12.957	-1.69927
12.973	-1.7008
12.989	-1.70232
13.005	-1.70385
13.021	-1.70537
13.037	-1.7069
13.0531	-1.70842
13.0691	-1.70994
13.0851	-1.71147
13.1011	-1.71299
13.1171	-1.71452
13.1331	-1.71604
13.1491	-1.71757
13.1652	-1.71909
13.1812	-1.72062
13.1972	-1.72214
13.2132	-1.72367
13.2292	-1.72519
13.2452	-1.72671
13.2613	-1.72824
13.2773	-1.72976
13.2933	-1.73129
13.3093	-1.73281
13.3253	-1.73434
13.3413	-1.73586
13.3574	-1.73739
13.3734	-1.73891
13.3894	-1.74044
13.4054	-1.74196
13.4214	-1.74349
13.4374	-1.74501
13.4535	-1.74653
13.4695	-1.74806
13.4855	-1.74958
13.5015	-1.75111
13.5175	-1.75263
13.5335	-1.75416
13.5495	-1.75568
13.5656	-1.75721
13.5816	-1.75873
13.5976	-1.76026
13.6136	-1.76178
13.6296	-1.7633
13.6456	-1.76483
13.6617	-1.76635
13.6777	-1.76788
13.6937	-1.7694
13.7097	-1.77093
13.7257	-1.77245
13.7417	-1.77398
13.7578	-1.7755
13.7738	-1.77703
13.7898	-1.77855
13.8058	-1.78007
13.8218	-1.7816
13.8378	-1.78312
13.8539	-1.78465
13.8699	-1.78617
13.8859	-1.7877
13.9019	-1.78922
13.9179	-1.79075
13.9339	-1.79227
13.9499	-1.7938
13.966	-1.79532
13.982	-1.79684
13.998	-1.79837
14.014	-1.79989
14.03	-1.80142
14.046	-1.80294
14.0621	-1.80447
14.0781	-1.80599
14.0941	-1.80752
14.1101	-1.80904
14.1261	-1.81057
14.1421	-1.81209
14.1582	-1.81362
14.1742	-1.81514
14.1902	-1.81666
14.2062	-1.81819
14.2222	-1.81971
14.2382	-1.82124
14.2543	-1.82276
14.2703	-1.82429
14.2863	-1.82581
14.3023	-1.82734
14.3183	-1.82886
14.3343	-1.83039
14.3504	-1.83191
14.3664	-1.83343
14.3824	-1.83496
14.3984	-1.83648
14.4144	-1.83801
14.4304	-1.83953
14.4464	-1.84106
14.4625	-1.84258
14.4785	-1.84411
14.4945	-1.84563
14.5105	-1.84716
14.5265	-1.84868
14.5425	-1.8502
14.5586	-1.85173
14.5746	-1.85325
14.5906	-1.85478
14.6066	-1.8563
14.6226	-1.85783
14.6386	-1.85935
14.6547	-1.86088
14.6707	-1.8624
14.6867	-1.86393
14.7027	-1.86545
14.7187	-1.86697
14.7347	-1.8685
14.7508	-1.87002
14.7668	-1.87155
14.7828	-1.87307
14.7988	-1.8746
14.8148	-1.87612
14.8308	-1.87765
14.8468	-1.87917
14.8629	-1.8807
14.8789	-1.88222
14.8949	-1.88375
14.9109	-1.88527
14.9269	-1.88679
14.9429	-1.88832
14.959	-1.88984
14.975	-1.89137
14.991	-1.89289
15.007	-1.89442
15.023	-1.89594
15.039	-1.89747
15.0551	-1.89899
15.0711	-1.90052
15.0871	-1.90204
15.1031	-1.90356
15.1191	-1.90509
15.1351	-1.90661
15.1512	-1.90814
15.1672	-1.90966
15.1832	-1.91119
15.1992	-1.91271
15.2152	-1.91424
15.2312	-1.91576
15.2472	-1.91729
15.2633	-1.91881
15.2793	-1.92033
15.2953	-1.92186
15.3113	-1.92338
15.3273	-1.92491
15.3433	-1.92643
15.3594	-1.92796
15.3754	-1.92948
15.3914	-1.93101
15.4074	-1.93253
15.4234	-1.93406
15.4394	-1.93558
15.4555	-1.9371
15.4715	-1.93863
15.4875	-1.94015
15.5035	-1.94168
15.5195	-1.9432
15.5355	-1.94473
15.5516	-1.94625
15.5676	-1.94778
15.5836	-1.9493
15.5996	-1.95083
15.6156	-1.95235
15.6316	-1.95388
15.6476	-1.9554
15.6637	-1.95692
15.6797	-1.95845
15.6957	-1.95997
15.7117	-1.9615
15.7277	-1.96302
15.7437	-1.96455
15.7598	-1.96607
15.7758	-1.9676
15.7918	-1.96912
15.8078	-1.97065
15.8238	-1.97217
15.8398	-1.97369
15.8559	-1.97522
15.8719	-1.97674
15.8879	-1.97827
15.9039	-1.97979
15.9199	-1.98132
15.9359	-1.98284
15.952	-1.98437
15.968	-1.98589
15.984	-1.98742
16	-1.98894

## Sheet: otdr_1550nm
Distance (km)	Power (dB)
0	-1.735
0.000956	-1.5895
0.001912	-1.40544
0.002869	-0.85975
0.003825	-0.0104459
0.004782	-0.17575
0.005738	-0.349019
0.006695	-0.39775
0.007651	-0.40527
0.008608	-0.403
0.009564	-0.40152
0.010521	-0.3985
0.011477	-0.39625
0.012433	-0.39402
0.01339	-0.391
0.014346	-0.388024
0.015303	-0.38725
0.016259	-0.385779
0.017216	-0.38725
0.018172	-0.390283
0.019129	-0.39325
0.020085	-0.397
0.021041	-0.398538
0.021998	-0.40225
0.022954	-0.405286
0.023911	-0.4075
0.024867	-0.409784
0.025824	-0.412
0.02678	-0.414281
0.027737	-0.41875
0.028693	-0.424027
0.02965	-0.43225
0.030606	-0.44275
0.031562	-0.45177
0.032519	-0.45925
0.033475	-0.466766
0.034432	-0.469
0.035388	-0.469765
0.036345	-0.46975
0.037301	-0.466763
0.038258	-0.46225
0.039214	-0.452513
0.040171	-0.4405
0.041127	-0.42775
0.042083	-0.415007
0.04304	-0.4045
0.043996	-0.401501
0.044953	-0.406
0.045909	-0.411996
0.046866	-0.41875
0.047822	-0.424748
0.048779	-0.42775
0.049735	-0.4285
0.050691	-0.43225
0.051648	-0.436
0.052604	-0.438998
0.053561	-0.4435
0.054517	-0.446498
0.055474	-0.45025
0.05643	-0.454749
0.057387	-0.4645
0.058343	-0.469002
0.0593	-0.469
0.060256	-0.4645
0.061212	-0.460002
0.062169	-0.454
0.063125	-0.450249
0.064082	-0.45325
0.065038	-0.457748
0.065995	-0.4615
0.066951	-0.465999
0.067908	-0.46675
0.068864	-0.465253
0.069821	-0.463
0.070777	-0.46
0.071733	-0.457004
0.07269	-0.45625
0.073646	-0.45775
0.074603	-0.4585
0.075559	-0.460748
0.076516	-0.46375
0.077472	-0.464498
0.078429	-0.46225
0.079385	-0.46075
0.080341	-0.457752
0.081298	-0.45175
0.082254	-0.447255
0.083211	-0.44125
0.084167	-0.436001
0.085124	-0.427
0.08608	-0.419501
0.087037	-0.41425
0.087993	-0.41275
0.08895	-0.412
0.089906	-0.41575
0.090862	-0.420997
0.091819	-0.42325
0.092775	-0.423998
0.093732	-0.4195
0.094688	-0.412004
0.095645	-0.40225
0.096601	-0.397003
0.097558	-0.397
0.098514	-0.405245
0.099471	-0.41875
0.100427	-0.439
0.101383	-0.459239
0.10234	-0.4735
0.103296	-0.483997
0.104253	-0.4915
0.105209	-0.493749
0.106166	-0.4945
0.107122	-0.495249
0.108079	-0.496
0.109035	-0.49525
0.109991	-0.494504
0.110948	-0.49375
0.111904	-0.493752
0.112861	-0.49225
0.113817	-0.490002
0.114774	-0.49075
0.11573	-0.489999
0.116687	-0.48775
0.117643	-0.486997
0.1186	-0.48325
0.119556	-0.4765
0.120512	-0.469755
0.121469	-0.46525
0.122425	-0.463005
0.123382	-0.45925
0.124338	-0.457002
0.125295	-0.45475
0.126251	-0.450249
0.127208	-0.445
0.128164	-0.439747
0.129121	-0.43375
0.130077	-0.4285
0.131033	-0.423251
0.13199	-0.418
0.132946	-0.412752
0.133903	-0.40825
0.134859	-0.408251
0.135816	-0.40975
0.136772	-0.416498
0.137729	-0.4255
0.138685	-0.436
0.139641	-0.445748
0.140598	-0.4525
0.141554	-0.45775
0.142511	-0.46
0.143467	-0.461502
0.144424	-0.46225
0.14538	-0.466
0.146337	-0.469
0.147293	-0.474997
0.14825	-0.481
0.149206	-0.484
0.150162	-0.480252
0.151119	-0.4735
0.152075	-0.463005
0.153032	-0.44875
0.153988	-0.436754
0.154945	-0.4315
0.155901	-0.427001
0.156858	-0.4195
0.157814	-0.41575
0.15877	-0.415001
0.159727	-0.4165
0.160683	-0.420249
0.16164	-0.42775
0.162596	-0.438996
0.163553	-0.4465
0.164509	-0.449501
0.165466	-0.45175
0.166422	-0.454003
0.167379	-0.45325
0.168335	-0.45325
0.169291	-0.456249
0.170248	-0.4585
0.171204	-0.459998
0.172161	-0.46225
0.173117	-0.465248
0.174074	-0.4645
0.17503	-0.462997
0.175987	-0.45925
0.176943	-0.454747
0.1779	-0.451
0.178856	-0.44575
0.179812	-0.436752
0.180769	-0.42925
0.181725	-0.421755
0.182682	-0.41575
0.183638	-0.415753
0.184595	-0.42025
0.185551	-0.427747
0.186508	-0.433
0.187464	-0.4345
0.18842	-0.4345
0.189377	-0.43375
0.190333	-0.432253
0.19129	-0.43375
0.192246	-0.437501
0.193203	-0.442
0.194159	-0.445751
0.195116	-0.44875
0.196072	-0.451752
0.197029	-0.4555
0.197985	-0.45925
0.198941	-0.464496
0.199898	-0.4705
0.200854	-0.471247
0.201811	-0.4645
0.202767	-0.459252
0.203724	-0.454
0.20468	-0.450254
0.205637	-0.454
0.206593	-0.467494
0.20755	-0.47875
0.208506	-0.48775
0.209462	-0.495995
0.210419	-0.49675
0.211375	-0.492254
0.212332	-0.4885
0.213288	-0.482505
0.214245	-0.47575
0.215201	-0.472751
0.216158	-0.47125
0.217114	-0.46975
0.21807	-0.470495
0.219027	-0.46975
0.219983	-0.463752
0.22094	-0.454
0.221896	-0.443508
0.222853	-0.43225
0.223809	-0.425505
0.224766	-0.42475
0.225722	-0.425497
0.226679	-0.427
0.227635	-0.4345
0.228591	-0.437496
0.229548	-0.43975
0.230504	-0.446502
0.231461	-0.45625
0.232417	-0.462255
0.233374	-0.46975
0.23433	-0.478748
0.235287	-0.484
0.236243	-0.48475
0.2372	-0.4855
0.238156	-0.484
0.239112	-0.480249
0.240069	-0.47875
0.241025	-0.477999
0.241982	-0.47575
0.242938	-0.473504
0.243895	-0.47275
0.244851	-0.468253
0.245808	-0.46375
0.246764	-0.4585
0.24772	-0.450252
0.248677	-0.4435
0.249633	-0.439004
0.25059	-0.43375
0.251546	-0.433754
0.252503	-0.43825
0.253459	-0.444252
0.254416	-0.45025
0.255372	-0.45625
0.256329	-0.46
0.257285	-0.46375
0.258241	-0.466
0.259198	-0.4675
0.260154	-0.4675
0.261111	-0.469
0.262067	-0.468999
0.263024	-0.469
0.26398	-0.469748
0.264937	-0.4705
0.265893	-0.471247
0.26685	-0.4735
0.267806	-0.47575
0.268762	-0.478745
0.269719	-0.48175
0.270675	-0.481001
0.271632	-0.47425
0.272588	-0.468255
0.273545	-0.46
0.274501	-0.449507
0.275458	-0.4435
0.276414	-0.442
0.27737	-0.438998
0.278327	-0.43975
0.279283	-0.445745
0.28024	-0.45475
0.281196	-0.462248
0.282153	-0.47125
0.283109	-0.476503
0.284066	-0.478
0.285022	-0.473505
0.285979	-0.46825
0.286935	-0.4615
0.287891	-0.454002
0.288848	-0.445
0.289804	-0.437503
0.290761	-0.43
0.291717	-0.424752
0.292674	-0.424
0.29363	-0.427746
0.294587	-0.4315
0.295543	-0.432995
0.2965	-0.433
0.297456	-0.4315
0.298412	-0.427001
0.299369	-0.42325
0.300325	-0.424
0.301282	-0.42925
0.302238	-0.436745
0.303195	-0.44425
0.304151	-0.450994
0.305108	-0.45625
0.306064	-0.457
0.30702	-0.453255
0.307977	-0.45475
0.308933	-0.455508
0.30989	-0.45775
0.310846	-0.459256
0.311803	-0.46225
0.312759	-0.463001
0.313716	-0.4645
0.314672	-0.46375
0.315629	-0.45925
0.316585	-0.45625
0.317541	-0.455502
0.318498	-0.45625
0.319454	-0.462249
0.320411	-0.47575
0.321367	-0.488495
0.322324	-0.49675
0.32328	-0.504246
0.324237	-0.5065
0.325193	-0.503503
0.32615	-0.499
0.327106	-0.496
0.328062	-0.490002
0.329019	-0.484
0.329975	-0.478748
0.330932	-0.47425
0.331888	-0.472745
0.332845	-0.4705
0.333801	-0.468996
0.334758	-0.4675
0.335714	-0.466
0.33667	-0.462252
0.337627	-0.46
0.338583	-0.458503
0.33954	-0.45925
0.340496	-0.460749
0.341453	-0.4645
0.342409	-0.469749
0.343366	-0.47275
0.344322	-0.475752
0.345279	-0.47875
0.346235	-0.4795
0.347191	-0.481
0.348148	-0.487
0.349104	-0.488499
0.350061	-0.487
0.351017	-0.484003
0.351974	-0.478
0.35293	-0.471256
0.353887	-0.46825
0.354843	-0.469752
0.3558	-0.47575
0.356756	-0.4855
0.357712	-0.498244
0.358669	-0.5125
0.359625	-0.524487
0.360582	-0.53425
0.361538	-0.539488
0.362495	-0.5395
0.363451	-0.531252
0.364408	-0.5215
0.365364	-0.51175
0.36632	-0.501261
0.367277	-0.49525
0.368233	-0.494504
0.36919	-0.49525
0.370146	-0.499751
0.371103	-0.505
0.372059	-0.509498
0.373016	-0.5125
0.373972	-0.516248
0.374929	-0.5185
0.375885	-0.51925
0.376841	-0.520001
0.377798	-0.51775
0.378754	-0.513254
0.379711	-0.50725
0.380667	-0.499002
0.381624	-0.49225
0.38258	-0.489252
0.383537	-0.4885
0.384493	-0.492248
0.38545	-0.49675
0.386406	-0.496
0.387362	-0.490753
0.388319	-0.48625
0.389275	-0.478005
0.390232	-0.472
0.391188	-0.469001
0.392145	-0.46825
0.393101	-0.467502
0.394058	-0.46825
0.395014	-0.4705
0.39597	-0.475749
0.396927	-0.48175
0.397883	-0.487751
0.39884	-0.4915
0.399796	-0.491499
0.400753	-0.49
0.401709	-0.489995
0.402666	-0.4915
0.403622	-0.49599
0.404579	-0.50725
0.405535	-0.517
0.406491	-0.524495
0.407448	-0.52525
0.408404	-0.521506
0.409361	-0.5095
0.410317	-0.496762
0.411274	-0.4885
0.41223	-0.485504
0.413187	-0.484
0.414143	-0.489998
0.4151	-0.496
0.416056	-0.49975
0.417012	-0.501998
0.417969	-0.502
0.418925	-0.501246
0.419882	-0.5005
0.420838	-0.497495
0.421795	-0.49375
0.422751	-0.487001
0.423708	-0.4795
0.424664	-0.472
0.42562	-0.467502
0.426577	-0.46825
0.427533	-0.469748
0.42849	-0.47275
0.429446	-0.479496
0.430403	-0.4855
0.431359	-0.489253
0.432316	-0.4915
0.433272	-0.492255
0.434229	-0.48925
0.435185	-0.48325
0.436141	-0.477252
0.437098	-0.47425
0.438054	-0.474998
0.439011	-0.47575
0.439967	-0.477248
0.440924	-0.48025
0.44188	-0.481749
0.442837	-0.48175
0.443793	-0.483248
0.44475	-0.48475
0.445706	-0.48175
0.446662	-0.478005
0.447619	-0.4735
0.448575	-0.469005
0.449532	-0.4645
0.450488	-0.463748
0.451445	-0.4645
0.452401	-0.464498
0.453358	-0.46375
0.454314	-0.4645
0.45527	-0.465995
0.456227	-0.472
0.457183	-0.482492
0.45814	-0.49375
0.459096	-0.504247
0.460053	-0.5125
0.461009	-0.515502
0.461966	-0.51175
0.462922	-0.505005
0.463879	-0.496
0.464835	-0.4885
0.465791	-0.484003
0.466748	-0.484
0.467704	-0.487
0.468661	-0.49525
0.469617	-0.503495
0.470574	-0.50875
0.47153	-0.513997
0.472487	-0.517
0.473443	-0.518499
0.4744	-0.51925
0.475356	-0.51925
0.476312	-0.516252
0.477269	-0.51475
0.478225	-0.510252
0.479182	-0.50575
0.480138	-0.502748
0.481095	-0.49975
0.482051	-0.490005
0.483008	-0.48175
0.483964	-0.475
0.48492	-0.468256
0.485877	-0.46675
0.486833	-0.471248
0.48779	-0.478
0.488746	-0.484748
0.489703	-0.49375
0.490659	-0.501251
0.491616	-0.50875
0.492572	-0.517748
0.493529	-0.5275
0.494485	-0.5335
0.495441	-0.532745
0.496398	-0.529
0.497354	-0.522999
0.498311	-0.50725
0.499267	-0.490009
0.500224	-0.48025
0.50118	-0.472009
0.502137	-0.46675
0.503093	-0.4735
0.504049	-0.483248
0.505006	-0.493
0.505962	-0.500498
0.506919	-0.508
0.507875	-0.5095
0.508832	-0.50725
0.509788	-0.502748
0.510745	-0.49525
0.511701	-0.486248
0.512658	-0.47725
0.513614	-0.47125
0.51457	-0.467502
0.515527	-0.46825
0.516483	-0.471252
0.51744	-0.47275
0.518396	-0.472752
0.519353	-0.47425
0.520309	-0.474248
0.521266	-0.478
0.522222	-0.486239
0.523179	-0.4945
0.524135	-0.505
0.525091	-0.513991
0.526048	-0.51925
0.527004	-0.52075
0.527961	-0.52225
0.528917	-0.521504
0.529874	-0.526
0.53083	-0.531999
0.531787	-0.535
0.532743	-0.53875
0.533699	-0.541749
0.534656	-0.541
0.535612	-0.540254
0.536569	-0.54325
0.537525	-0.544752
0.538482	-0.54475
0.539438	-0.543245
0.540395	-0.538
0.541351	-0.531993
0.542308	-0.5275
0.543264	-0.52825
0.54422	-0.529
0.545177	-0.5335
0.546133	-0.538755
0.54709	-0.54175
0.548046	-0.543258
0.549003	-0.54625
0.549959	-0.545502
0.550916	-0.54475
0.551872	-0.544748
0.552829	-0.5395
0.553785	-0.53125
0.554741	-0.523756
0.555698	-0.514
0.556654	-0.503509
0.557611	-0.499
0.558567	-0.496753
0.559524	-0.4945
0.56048	-0.495996
0.561437	-0.502
0.562393	-0.50575
0.563349	-0.508
0.564306	-0.511
0.565262	-0.512502
0.566219	-0.51025
0.567175	-0.507253
0.568132	-0.5065
0.569088	-0.504253
0.570045	-0.5005
0.571001	-0.494505
0.571958	-0.4915
0.572914	-0.4915
0.57387	-0.493
0.574827	-0.49975
0.575783	-0.510995
0.57674	-0.51925
0.577696	-0.524497
0.578653	-0.52975
0.579609	-0.535745
0.580566	-0.541
0.581522	-0.544749
0.582479	-0.5485
0.583435	-0.54925
0.584391	-0.544754
0.585348	-0.5425
0.586304	-0.542498
0.587261	-0.5425
0.588217	-0.546996
0.589174	-0.55225
0.59013	-0.55075
0.591087	-0.54775
0.592043	-0.54175
0.592999	-0.532004
0.593956	-0.5245
0.594912	-0.522247
0.595869	-0.52225
0.596825	-0.522999
0.597782	-0.5245
0.598738	-0.523753
0.599695	-0.523
0.600651	-0.523002
0.601608	-0.5245
0.602564	-0.52375
0.60352	-0.523746
0.604477	-0.5215
0.605433	-0.514751
0.60639	-0.50575
0.607346	-0.499005
0.608303	-0.49375
0.609259	-0.489258
0.610216	-0.487
0.611172	-0.487755
0.612129	-0.4855
0.613085	-0.48325
0.614041	-0.483255
0.614998	-0.487
0.615954	-0.492251
0.616911	-0.50125
0.617867	-0.510245
0.618824	-0.51775
0.61978	-0.522244
0.620737	-0.52525
0.621693	-0.52675
0.622649	-0.527499
0.623606	-0.52975
0.624562	-0.532751
0.625519	-0.53275
0.626475	-0.532002
0.627432	-0.5305
0.628388	-0.527504
0.629345	-0.523
0.630301	-0.520003
0.631258	-0.517
0.632214	-0.5125
0.63317	-0.504998
0.634127	-0.4975
0.635083	-0.48925
0.63604	-0.4825
0.636996	-0.476502
0.637953	-0.469
0.638909	-0.465252
0.639866	-0.46525
0.640822	-0.465248
0.641779	-0.46975
0.642735	-0.4795
0.643691	-0.487749
0.644648	-0.4975
0.645604	-0.504997
0.646561	-0.5095
0.647517	-0.5125
0.648474	-0.51475
0.64943	-0.516998
0.650387	-0.52075
0.651343	-0.526
0.652299	-0.528248
0.653256	-0.52825
0.654212	-0.524505
0.655169	-0.51775
0.656125	-0.50951
0.657082	-0.5035
0.658038	-0.5005
0.658995	-0.4975
0.659951	-0.495995
0.660908	-0.49525
0.661864	-0.4945
0.66282	-0.492252
0.663777	-0.4915
0.664733	-0.490006
0.66569	-0.49
0.666646	-0.490005
0.667603	-0.4915
0.668559	-0.49525
0.669516	-0.49825
0.670472	-0.49975
0.671429	-0.5005
0.672385	-0.50125
0.673341	-0.50275
0.674298	-0.5035
0.675254	-0.507247
0.676211	-0.51025
0.677167	-0.508746
0.678124	-0.50725
0.67908	-0.508743
0.680037	-0.511
0.680993	-0.5185
0.681949	-0.531991
0.682906	-0.5425
0.683862	-0.545502
0.684819	-0.547
0.685775	-0.544755
0.686732	-0.5395
0.687688	-0.534254
0.688645	-0.53125
0.689601	-0.526755
0.690558	-0.5215
0.691514	-0.51925
0.69247	-0.518505
0.693427	-0.52075
0.694383	-0.52
0.69534	-0.51625
0.696296	-0.512498
0.697253	-0.51025
0.698209	-0.508001
0.699166	-0.50575
0.700122	-0.506502
0.701079	-0.50425
0.702035	-0.499
0.702991	-0.495252
0.703948	-0.49225
0.704904	-0.490751
0.705861	-0.4915
0.706817	-0.492252
0.707774	-0.496
0.70873	-0.498252
0.709687	-0.5005
0.710643	-0.50275
0.711599	-0.507996
0.712556	-0.5125
0.713512	-0.517746
0.714469	-0.523
0.715425	-0.531246
0.716382	-0.535
0.717338	-0.536499
0.718295	-0.5365
0.719251	-0.532002
0.720208	-0.5245
0.721164	-0.51775
0.72212	-0.508007
0.723077	-0.5035
0.724033	-0.50275
0.72499	-0.5035
0.725946	-0.505744
0.726903	-0.51025
0.727859	-0.514745
0.728816	-0.5185
0.729772	-0.523748
0.730729	-0.53125
0.731685	-0.538
0.732641	-0.545495
0.733598	-0.55225
0.734554	-0.558245
0.735511	-0.55675
0.736467	-0.552252
0.737424	-0.54325
0.73838	-0.531256
0.739337	-0.52075
0.740293	-0.51625
0.741249	-0.515502
0.742206	-0.51175
0.743162	-0.507255
0.744119	-0.50275
0.745075	-0.498252
0.746032	-0.4975
0.746988	-0.504995
0.747945	-0.51625
0.748901	-0.525994
0.749858	-0.53575
0.750814	-0.54475
0.75177	-0.546253
0.752727	-0.54475
0.753683	-0.544005
0.75464	-0.541
0.755596	-0.536504
0.756553	-0.53575
0.757509	-0.537999
0.758466	-0.541
0.759422	-0.5425
0.760379	-0.54625
0.761335	-0.54925
0.762291	-0.550747
0.763248	-0.5545
0.764204	-0.558995
0.765161	-0.56125
0.766117	-0.558255
0.767074	-0.556
0.76803	-0.551505
0.768987	-0.544
0.769943	-0.53575
0.770899	-0.52825
0.771856	-0.52075
0.772812	-0.511004
0.773769	-0.49825
0.774725	-0.487753
0.775682	-0.48025
0.776638	-0.474246
0.777595	-0.47275
0.778551	-0.479493
0.779508	-0.49
0.780464	-0.5005
0.78142	-0.510251
0.782377	-0.52
0.783333	-0.523001
0.78429	-0.5215
0.785246	-0.518502
0.786203	-0.5155
0.787159	-0.508753
0.788116	-0.50275
0.789072	-0.499007
0.790029	-0.4975
0.790985	-0.49975
0.791941	-0.502005
0.792898	-0.5035
0.793854	-0.504252
0.794811	-0.505
0.795767	-0.506499
0.796724	-0.5095
0.79768	-0.513246
0.798637	-0.5185
0.799593	-0.5215
0.800549	-0.51625
0.801506	-0.51025
0.802462	-0.504249
0.803419	-0.499
0.804375	-0.495998
0.805332	-0.5005
0.806288	-0.501251
0.807245	-0.50125
0.808201	-0.502753
0.809158	-0.50425
0.810114	-0.5065
0.81107	-0.516248
0.812027	-0.52675
0.812983	-0.537247
0.81394	-0.5455
0.814896	-0.551496
0.815853	-0.5545
0.816809	-0.554499
0.817766	-0.5545
0.818722	-0.552251
0.819679	-0.54775
0.820635	-0.544
0.821591	-0.539503
0.822548	-0.532
0.823504	-0.526002
0.824461	-0.52375
0.825417	-0.522252
0.826374	-0.52
0.82733	-0.519252
0.828287	-0.51925
0.829243	-0.52075
0.830199	-0.522247
0.831156	-0.526
0.832112	-0.53649
0.833069	-0.54625
0.834025	-0.551495
0.834982	-0.55675
0.835938	-0.560498
0.836895	-0.559
0.837851	-0.554505
0.838808	-0.55075
0.839764	-0.54475
0.84072	-0.535751
0.841677	-0.526
0.842633	-0.512505
0.84359	-0.50425
0.844546	-0.502003
0.845503	-0.5005
0.846459	-0.501254
0.847416	-0.50725
0.848372	-0.51175
0.849328	-0.515499
0.850285	-0.51925
0.851241	-0.521498
0.852198	-0.52075
0.853154	-0.518503
0.854111	-0.51625
0.855067	-0.512505
0.856024	-0.51325
0.85698	-0.517
0.857937	-0.51775
0.858893	-0.51475
0.859849	-0.5095
0.860806	-0.5035
0.861762	-0.497498
0.862719	-0.496
0.863675	-0.498248
0.864632	-0.49975
0.865588	-0.501252
0.866545	-0.50425
0.867501	-0.508001
0.868458	-0.50875
0.869414	-0.51175
0.87037	-0.514749
0.871327	-0.5155
0.872283	-0.514752
0.87324	-0.517
0.874196	-0.521498
0.875153	-0.52525
0.876109	-0.528997
0.877066	-0.53275
0.878022	-0.53725
0.878978	-0.542498
0.879935	-0.5485
0.880891	-0.554498
0.881848	-0.55825
0.882804	-0.557499
0.883761	-0.55375
0.884717	-0.54625
0.885674	-0.53425
0.88663	-0.526748
0.887587	-0.52525
0.888543	-0.5275
0.889499	-0.535747
0.890456	-0.5515
0.891412	-0.564999
0.892369	-0.577
0.893325	-0.586749
0.894282	-0.59275
0.895238	-0.593499
0.896195	-0.5935
0.897151	-0.591998
0.898108	-0.58675
0.899064	-0.58
0.90002	-0.569501
0.900977	-0.553
0.901933	-0.535006
0.90289	-0.51925
0.903846	-0.505006
0.904803	-0.499
0.905759	-0.499003
0.906716	-0.50425
0.907672	-0.51175
0.908628	-0.514749
0.909585	-0.5185
0.910541	-0.519252
0.911498	-0.51775
0.912454	-0.516257
0.913411	-0.5185
0.914367	-0.521504
0.915324	-0.52525
0.91628	-0.5275
0.917237	-0.529
0.918193	-0.5275
0.919149	-0.528252
0.920106	-0.526
0.921062	-0.525251
0.922019	-0.52675
0.922975	-0.531998
0.923932	-0.535
0.924888	-0.540247
0.925845	-0.547
0.926801	-0.554496
0.927758	-0.55675
0.928714	-0.55825
0.92967	-0.55825
0.930627	-0.559
0.931583	-0.560495
0.93254	-0.562
0.933496	-0.564245
0.934453	-0.56725
0.935409	-0.567247
0.936366	-0.5635
0.937322	-0.5605
0.938278	-0.5575
0.939235	-0.553
0.940191	-0.550004
0.941148	-0.55075
0.942104	-0.549258
0.943061	-0.5455
0.944017	-0.544005
0.944974	-0.54025
0.94593	-0.537252
0.946887	-0.53275
0.947843	-0.529
0.948799	-0.523751
0.949756	-0.51625
0.950712	-0.512503
0.951669	-0.51475
0.952625	-0.522248
0.953582	-0.535
0.954538	-0.549991
0.955495	-0.5635
0.956451	-0.573992
0.957408	-0.57775
0.958364	-0.5755
0.95932	-0.569505
0.960277	-0.562
0.961233	-0.553757
0.96219	-0.5485
0.963146	-0.547753
0.964103	-0.5485
0.965059	-0.549252
0.966016	-0.54625
0.966972	-0.54475
0.967928	-0.544746
0.968885	-0.54775
0.969841	-0.549995
0.970798	-0.55525
0.971754	-0.561997
0.972711	-0.565
0.973667	-0.567998
0.974624	-0.571
0.97558	-0.573999
0.976537	-0.57325
0.977493	-0.5725
0.978449	-0.5725
0.979406	-0.57325
0.980362	-0.573998
0.981319	-0.57775
0.982275	-0.582998
0.983232	-0.58225
0.984188	-0.579255
0.985145	-0.5725
0.986101	-0.562758
0.987058	-0.55225
0.988014	-0.54475
0.98897	-0.537998
0.989927	-0.5335
0.990883	-0.530497
0.99184	-0.52825
0.992796	-0.525249
0.993753	-0.52525
0.994709	-0.523753
0.995666	-0.523
0.996622	-0.5215
0.997578	-0.517753
0.998535	-0.5155
0.999491	-0.516997
1.00045	-0.5215
1.0014	-0.528991
1.00236	-0.5395
1.00332	-0.549244
1.00427	-0.55375
1.00523	-0.558998
1.00619	-0.565
1.00714	-0.568
1.0081	-0.5695
1.00906	-0.56875
1.01001	-0.565005
1.01097	-0.55975
1.01193	-0.555255
1.01288	-0.55075
1.01384	-0.551495
1.01479	-0.55375
1.01575	-0.556741
1.01671	-0.56125
1.01766	-0.565
1.01862	-0.561254
1.01958	-0.55825
1.02053	-0.554508
1.02149	-0.547
1.02245	-0.541007
1.0234	-0.5425
1.02436	-0.546245
1.02532	-0.5545
1.02627	-0.568
1.02723	-0.583739
1.02819	-0.5965
1.02914	-0.605498
1.0301	-0.60925
1.03105	-0.606255
1.03201	-0.6025
1.03297	-0.595004
1.03392	-0.5875
1.03488	-0.581503
1.03584	-0.5755
1.03679	-0.568
1.03775	-0.562756
1.03871	-0.5575
1.03966	-0.553005
1.04062	-0.55075
1.04157	-0.552248
1.04253	-0.5575
1.04349	-0.563494
1.04445	-0.57025
1.0454	-0.577744
1.04636	-0.58075
1.04731	-0.583
1.04827	-0.585998
1.04923	-0.586
1.05018	-0.581506
1.05114	-0.57325
1.0521	-0.562759
1.05305	-0.55075
1.05401	-0.541755
1.05497	-0.538
1.05592	-0.5425
1.05688	-0.548498
1.05783	-0.55975
1.05879	-0.570996
1.05975	-0.57925
1.0607	-0.585248
1.06166	-0.58975
1.06262	-0.590498
1.06357	-0.59125
1.06453	-0.592745
1.06549	-0.59275
1.06644	-0.59425
1.0674	-0.595
1.06836	-0.59425
1.06931	-0.592005
1.07027	-0.59275
1.07123	-0.588255
1.07218	-0.58525
1.07314	-0.581504
1.0741	-0.57925
1.07505	-0.577001
1.07601	-0.57625
1.07696	-0.57475
1.07792	-0.572498
1.07888	-0.56875
1.07983	-0.566502
1.08079	-0.56575
1.08175	-0.567248
1.0827	-0.57025
1.08366	-0.574746
1.08462	-0.577
1.08557	-0.5815
1.08653	-0.587493
1.08749	-0.595
1.08844	-0.60699
1.0894	-0.619
1.09035	-0.627246
1.09131	-0.63025
1.09227	-0.631003
1.09322	-0.628
1.09418	-0.620506
1.09514	-0.613
1.09609	-0.60925
1.09705	-0.607749
1.09801	-0.6055
1.09896	-0.607746
1.09992	-0.61525
1.10088	-0.622745
1.10183	-0.631
1.10279	-0.637747
1.10374	-0.64375
1.1047	-0.643754
1.10566	-0.6385
1.10661	-0.63025
1.10757	-0.623508
1.10853	-0.616
1.10948	-0.612253
1.11044	-0.61075
1.1114	-0.610004
1.11235	-0.60625
1.11331	-0.604756
1.11427	-0.60625
1.11522	-0.6085
1.11618	-0.611498
1.11714	-0.6145
1.11809	-0.615997
1.11905	-0.613
1.12	-0.610001
1.12096	-0.60475
1.12192	-0.599502
1.12287	-0.592
1.12383	-0.586005
1.12479	-0.58
1.12574	-0.577
1.1267	-0.577002
1.12766	-0.5785
1.12861	-0.582998
1.12957	-0.58675
1.13053	-0.588249
1.13148	-0.592
1.13244	-0.596497
1.1334	-0.5965
1.13435	-0.59575
1.13531	-0.59275
1.13626	-0.58525
1.13722	-0.575505
1.13818	-0.56575
1.13913	-0.553754
1.14009	-0.54475
1.14105	-0.538749
1.142	-0.53875
1.14296	-0.543246
1.14392	-0.55225
1.14487	-0.56425
1.14583	-0.571745
1.14678	-0.57625
1.14774	-0.576248
1.1487	-0.5695
1.14965	-0.560504
1.15061	-0.55375
1.15157	-0.547004
1.15252	-0.54325
1.15348	-0.54925
1.15444	-0.55825
1.15539	-0.57025
1.15635	-0.584495
1.15731	-0.59875
1.15826	-0.608495
1.15922	-0.6145
1.16018	-0.616002
1.16113	-0.6145
1.16209	-0.613752
1.16304	-0.61075
1.164	-0.60925
1.16496	-0.607748
1.16591	-0.6055
1.16687	-0.604001
1.16783	-0.60475
1.16878	-0.605502
1.16974	-0.61
1.1707	-0.613748
1.17165	-0.61675
1.17261	-0.617502
1.17357	-0.6175
1.17452	-0.61375
1.17548	-0.607754
1.17644	-0.60025
1.17739	-0.59425
1.17835	-0.586
1.1793	-0.579249
1.18026	-0.577
1.18122	-0.575497
1.18217	-0.57325
1.18313	-0.570249
1.18409	-0.5665
1.18504	-0.56275
1.186	-0.559751
1.18696	-0.55825
1.18791	-0.556752
1.18887	-0.55525
1.18982	-0.55675
1.19078	-0.56125
1.19174	-0.569496
1.1927	-0.5815
1.19365	-0.59275
1.19461	-0.599499
1.19556	-0.601
1.19652	-0.597256
1.19748	-0.589
1.19843	-0.583752
1.19939	-0.57925
1.20035	-0.573249
1.2013	-0.565
1.20226	-0.558999
1.20322	-0.55225
1.20417	-0.547
1.20513	-0.550001
1.20608	-0.56125
1.20704	-0.572497
1.208	-0.583
1.20895	-0.589743
1.20991	-0.592
1.21087	-0.587498
1.21182	-0.58375
1.21278	-0.58075
1.21374	-0.5755
1.21469	-0.56875
1.21565	-0.566498
1.21661	-0.565
1.21756	-0.561998
1.21852	-0.56425
1.21948	-0.57025
1.22043	-0.57325
1.22139	-0.577755
1.22235	-0.586
1.2233	-0.59725
1.22426	-0.610747
1.22521	-0.62425
1.22617	-0.633244
1.22713	-0.63625
1.22808	-0.633252
1.22904	-0.625
1.23	-0.613758
1.23095	-0.60325
1.23191	-0.59426
1.23287	-0.58825
1.23382	-0.58525
1.23478	-0.584502
1.23574	-0.586
1.23669	-0.588248
1.23765	-0.58975
1.2386	-0.589001
1.23956	-0.58675
1.24052	-0.580752
1.24147	-0.57475
1.24243	-0.56875
1.24339	-0.562
1.24434	-0.556
1.2453	-0.552998
1.24626	-0.55075
1.24721	-0.550749
1.24817	-0.55675
1.24913	-0.564998
1.25008	-0.57625
1.25104	-0.588997
1.25199	-0.59875
1.25295	-0.6055
1.25391	-0.610001
1.25486	-0.613
1.25582	-0.610752
1.25678	-0.607
1.25773	-0.601
1.25869	-0.595
1.25965	-0.588252
1.2606	-0.5875
1.26156	-0.590493
1.26252	-0.59875
1.26347	-0.607
1.26443	-0.615237
1.26539	-0.6205
1.26634	-0.622746
1.2673	-0.6235
1.26825	-0.624252
1.26921	-0.625
1.27017	-0.626501
1.27112	-0.6325
1.27208	-0.641492
1.27304	-0.6535
1.27399	-0.66475
1.27495	-0.672991
1.27591	-0.67525
1.27686	-0.667009
1.27782	-0.65575
1.27877	-0.645263
1.27973	-0.6325
1.28069	-0.62276
1.28165	-0.61825
1.2826	-0.613
1.28356	-0.608502
1.28451	-0.60325
1.28547	-0.595752
1.28643	-0.5875
1.28738	-0.580755
1.28834	-0.57325
1.2893	-0.568758
1.29025	-0.568
1.29121	-0.572503
1.29217	-0.5785
1.29312	-0.583
1.29408	-0.584496
1.29503	-0.586
1.29599	-0.583748
1.29695	-0.58
1.2979	-0.5785
1.29886	-0.5815
1.29982	-0.584498
1.30077	-0.592
1.30173	-0.600993
1.30269	-0.61
1.30364	-0.613
1.3046	-0.612251
1.30556	-0.60625
1.30651	-0.598755
1.30747	-0.5905
1.30843	-0.589001
1.30938	-0.58975
1.31034	-0.591248
1.31129	-0.59275
1.31225	-0.592
1.31321	-0.586752
1.31416	-0.58525
1.31512	-0.589748
1.31608	-0.59575
1.31703	-0.602498
1.31799	-0.6115
1.31895	-0.61375
1.3199	-0.6115
1.32086	-0.607004
1.32182	-0.604
1.32277	-0.598
1.32373	-0.597252
1.32469	-0.59875
1.32564	-0.601748
1.3266	-0.6055
1.32755	-0.610747
1.32851	-0.6175
1.32947	-0.621996
1.33042	-0.62275
1.33138	-0.619
1.33234	-0.613
1.33329	-0.60475
1.33425	-0.597252
1.33521	-0.59125
1.33616	-0.583752
1.33712	-0.58225
1.33807	-0.583
1.33903	-0.5875
1.33999	-0.594249
1.34095	-0.60325
1.3419	-0.60925
1.34286	-0.615249
1.34381	-0.61675
1.34477	-0.61675
1.34573	-0.61675
1.34668	-0.616745
1.34764	-0.6175
1.3486	-0.616745
1.34955	-0.613
1.35051	-0.608499
1.35147	-0.604
1.35242	-0.601
1.35338	-0.601746
1.35433	-0.60625
1.35529	-0.612244
1.35625	-0.61375
1.3572	-0.606252
1.35816	-0.59725
1.35912	-0.588254
1.36007	-0.58075
1.36103	-0.580751
1.36199	-0.589
1.36294	-0.59725
1.3639	-0.604006
1.36486	-0.61
1.36581	-0.611505
1.36677	-0.60325
1.36773	-0.594251
1.36868	-0.586
1.36964	-0.576248
1.3706	-0.5725
1.37155	-0.58075
1.37251	-0.588998
1.37346	-0.59875
1.37442	-0.611498
1.37538	-0.6175
1.37633	-0.615255
1.37729	-0.61225
1.37825	-0.607755
1.3792	-0.60025
1.38016	-0.594252
1.38112	-0.59425
1.38207	-0.59425
1.38303	-0.595748
1.38399	-0.5965
1.38494	-0.600998
1.3859	-0.60325
1.38685	-0.605496
1.38781	-0.607
1.38877	-0.606249
1.38972	-0.6025
1.39068	-0.598005
1.39164	-0.5935
1.39259	-0.589
1.39355	-0.586753
1.39451	-0.5875
1.39546	-0.587499
1.39642	-0.586
1.39738	-0.586749
1.39833	-0.5845
1.39929	-0.582998
1.40024	-0.5815
1.4012	-0.58225
1.40216	-0.583742
1.40311	-0.5875
1.40407	-0.590499
1.40503	-0.592
1.40598	-0.593502
1.40694	-0.5965
1.4079	-0.600998
1.40885	-0.61
1.40981	-0.621994
1.41077	-0.63175
1.41172	-0.63925
1.41268	-0.643002
1.41364	-0.64825
1.41459	-0.6505
1.41555	-0.65125
1.4165	-0.652746
1.41746	-0.65425
1.41842	-0.651249
1.41937	-0.6505
1.42033	-0.651996
1.42129	-0.65275
1.42224	-0.6505
1.4232	-0.649002
1.42416	-0.64375
1.42511	-0.637008
1.42607	-0.63175
1.42702	-0.628002
1.42798	-0.62275
1.42894	-0.616751
1.4299	-0.60475
1.43085	-0.59275
1.43181	-0.583006
1.43276	-0.5755
1.43372	-0.571754
1.43468	-0.5725
1.43563	-0.574749
1.43659	-0.57925
1.43755	-0.583747
1.4385	-0.59275
1.43946	-0.602497
1.44042	-0.60775
1.44137	-0.60475
1.44233	-0.595754
1.44328	-0.58375
1.44424	-0.571753
1.4452	-0.565
1.44615	-0.5695
1.44711	-0.57925
1.44807	-0.587496
1.44902	-0.598
1.44998	-0.604747
1.45094	-0.60475
1.45189	-0.60325
1.45285	-0.603248
1.45381	-0.60625
1.45476	-0.609996
1.45572	-0.61525
1.45668	-0.623496
1.45763	-0.628
1.45859	-0.628002
1.45954	-0.62575
1.4605	-0.622
1.46146	-0.616752
1.46241	-0.61075
1.46337	-0.605499
1.46433	-0.60025
1.46528	-0.598748
1.46624	-0.601
1.4672	-0.606248
1.46815	-0.6145
1.46911	-0.622748
1.47007	-0.62875
1.47102	-0.63175
1.47198	-0.632504
1.47294	-0.62725
1.47389	-0.622005
1.47485	-0.619
1.4758	-0.616752
1.47676	-0.61675
1.47772	-0.620498
1.47867	-0.62875
1.47963	-0.637744
1.48059	-0.64675
1.48154	-0.6565
1.4825	-0.664741
1.48346	-0.6685
1.48441	-0.667751
1.48537	-0.664
1.48632	-0.660254
1.48728	-0.655
1.48824	-0.646754
1.4892	-0.6415
1.49015	-0.6385
1.49111	-0.631005
1.49206	-0.6235
1.49302	-0.619753
1.49398	-0.616
1.49493	-0.611503
1.49589	-0.61
1.49685	-0.613748
1.4978	-0.6145
1.49876	-0.613749
1.49972	-0.613
1.50067	-0.61225
1.50163	-0.610752
1.50259	-0.61
1.50354	-0.610752
1.5045	-0.613
1.50545	-0.615248
1.50641	-0.61675
1.50737	-0.618996
1.50832	-0.62125
1.50928	-0.622
1.51024	-0.621999
1.51119	-0.622
1.51215	-0.619751
1.51311	-0.6205
1.51406	-0.624995
1.51502	-0.63625
1.51598	-0.646741
1.51693	-0.65875
1.51789	-0.668494
1.51885	-0.67225
1.5198	-0.66625
1.52076	-0.657256
1.52171	-0.64675
1.52267	-0.636255
1.52363	-0.62575
1.52458	-0.617502
1.52554	-0.6115
1.5265	-0.604755
1.52745	-0.59875
1.52841	-0.595755
1.52937	-0.59575
1.53032	-0.60025
1.53128	-0.608497
1.53224	-0.61825
1.53319	-0.623498
1.53415	-0.628
1.5351	-0.626498
1.53606	-0.6205
1.53702	-0.611502
1.53797	-0.6025
1.53893	-0.5935
1.53989	-0.588999
1.54084	-0.5845
1.5418	-0.586
1.54276	-0.589
1.54371	-0.5935
1.54467	-0.5995
1.54563	-0.607746
1.54658	-0.6145
1.54754	-0.624993
1.54849	-0.62875
1.54945	-0.6295
1.55041	-0.628753
1.55136	-0.63025
1.55232	-0.628753
1.55328	-0.62875
1.55423	-0.629501
1.55519	-0.62875
1.55615	-0.625752
1.5571	-0.6235
1.55806	-0.627998
1.55902	-0.634
1.55997	-0.6415
1.56093	-0.648996
1.56189	-0.65425
1.56284	-0.656498
1.5638	-0.6565
1.56475	-0.654251
1.56571	-0.65125
1.56667	-0.64975
1.56762	-0.646
1.56858	-0.64375
1.56954	-0.643752
1.57049	-0.64675
1.57145	-0.651997
1.57241	-0.6625
1.57336	-0.669991
1.57432	-0.67675
1.57527	-0.68274
1.57623	-0.685
1.57719	-0.681251
1.57815	-0.6715
1.5791	-0.6595
1.58006	-0.642265
1.58101	-0.62425
1.58197	-0.612257
1.58293	-0.607
1.58388	-0.604752
1.58484	-0.60475
1.5858	-0.6085
1.58675	-0.61
1.58771	-0.61075
1.58867	-0.61375
1.58962	-0.6175
1.59058	-0.618998
1.59153	-0.62125
1.59249	-0.624996
1.59345	-0.6295
1.5944	-0.631749
1.59536	-0.63325
1.59632	-0.635501
1.59727	-0.63475
1.59823	-0.63175
1.59919	-0.623502
1.60014	-0.6145
1.6011	-0.60325
1.60206	-0.592
1.60301	-0.582251
1.60397	-0.58375
1.60493	-0.591998
1.60588	-0.60325
1.60684	-0.615994
1.60779	-0.6295
1.60875	-0.63925
1.60971	-0.645992
1.61066	-0.6505
1.61162	-0.650495
1.61258	-0.6505
1.61353	-0.64525
1.61449	-0.63325
1.61545	-0.619763
1.6164	-0.6085
1.61736	-0.602512
1.61832	-0.604
1.61927	-0.61525
1.62023	-0.626493
1.62119	-0.63325
1.62214	-0.634003
1.6231	-0.63025
1.62405	-0.623509
1.62501	-0.61825
1.62597	-0.612257
1.62692	-0.60775
1.62788	-0.604
1.62884	-0.600999
1.62979	-0.59875
1.63075	-0.598743
1.63171	-0.60025
1.63266	-0.600995
1.63362	-0.60025
1.63457	-0.59875
1.63553	-0.5995
1.63649	-0.6025
1.63745	-0.607
1.6384	-0.613
1.63936	-0.621997
1.64031	-0.62875
1.64127	-0.633999
1.64223	-0.6385
1.64318	-0.637002
1.64414	-0.631
1.6451	-0.625005
1.64605	-0.61825
1.64701	-0.611503
1.64797	-0.613
1.64892	-0.61825
1.64988	-0.624997
1.65084	-0.631
1.65179	-0.636997
1.65275	-0.637
1.6537	-0.632502
1.65466	-0.62575
1.65562	-0.619754
1.65657	-0.6145
1.65753	-0.613
1.65849	-0.615248
1.65944	-0.61675
1.6604	-0.617501
1.66136	-0.6175
1.66231	-0.616002
1.66327	-0.61375
1.66423	-0.612251
1.66518	-0.61225
1.66614	-0.612248
1.6671	-0.61225
1.66805	-0.613
1.66901	-0.613001
1.66996	-0.6145
1.67092	-0.616
1.67188	-0.6205
1.67283	-0.625745
1.67379	-0.631
1.67475	-0.632499
1.6757	-0.6325
1.67666	-0.627255
1.67762	-0.62275
1.67857	-0.619
1.67953	-0.61675
1.68049	-0.6175
1.68144	-0.621997
1.6824	-0.62725
1.68335	-0.636245
1.68431	-0.64825
1.68527	-0.66174
1.68622	-0.67
1.68718	-0.6715
1.68814	-0.667752
1.68909	-0.6595
1.69005	-0.646008
1.69101	-0.63775
1.69196	-0.635499
1.69292	-0.63625
1.69388	-0.636997
1.69483	-0.6415
1.69579	-0.643748
1.69674	-0.64375
1.6977	-0.64225
1.69866	-0.637754
1.69961	-0.63325
1.70057	-0.631756
1.70153	-0.6325
1.70248	-0.633257
1.70344	-0.63625
1.7044	-0.640002
1.70535	-0.64225
1.70631	-0.643748
1.70727	-0.646
1.70822	-0.6475
1.70918	-0.646747
1.71014	-0.64375
1.71109	-0.63775
1.71205	-0.63025
1.713	-0.623504
1.71396	-0.61675
1.71492	-0.610752
1.71587	-0.60925
1.71683	-0.616
1.71779	-0.628737
1.71874	-0.643
1.7197	-0.657236
1.72066	-0.66475
1.72161	-0.663255
1.72257	-0.652
1.72352	-0.638517
1.72448	-0.628
1.72544	-0.621259
1.7264	-0.61975
1.72735	-0.6205
1.72831	-0.619746
1.72926	-0.61825
1.73022	-0.616746
1.73118	-0.616
1.73213	-0.613749
1.73309	-0.60925
1.73405	-0.608503
1.735	-0.60775
1.73596	-0.609251
1.73692	-0.61525
1.73787	-0.62275
1.73883	-0.634744
1.73978	-0.646
1.74074	-0.651998
1.7417	-0.65875
1.74265	-0.664748
1.74361	-0.6625
1.74457	-0.658005
1.74552	-0.65575
1.74648	-0.65275
1.74744	-0.649004
1.74839	-0.64975
1.74935	-0.654248
1.75031	-0.65725
1.75126	-0.658753
1.75222	-0.661
1.75318	-0.660252
1.75413	-0.65725
1.75509	-0.654251
1.75604	-0.65275
1.757	-0.6505
1.75796	-0.647502
1.75891	-0.643
1.75987	-0.637
1.76083	-0.6295
1.76178	-0.622747
1.76274	-0.6145
1.7637	-0.606998
1.76465	-0.60325
1.76561	-0.602498
1.76657	-0.60325
1.76752	-0.61075
1.76848	-0.622745
1.76944	-0.63475
1.77039	-0.644497
1.77135	-0.65125
1.7723	-0.650498
1.77326	-0.6475
1.77422	-0.64375
1.77517	-0.6415
1.77613	-0.643
1.77709	-0.648252
1.77804	-0.6565
1.779	-0.664752
1.77996	-0.667
1.78091	-0.665506
1.78187	-0.661
1.78282	-0.653504
1.78378	-0.6475
1.78474	-0.645248
1.7857	-0.64825
1.78665	-0.64975
1.78761	-0.652
1.78856	-0.65275
1.78952	-0.649754
1.79048	-0.6475
1.79143	-0.648997
1.79239	-0.655
1.79335	-0.660994
1.7943	-0.664
1.79526	-0.663252
1.79622	-0.65875
1.79717	-0.655
1.79813	-0.652752
1.79909	-0.655
1.80004	-0.663244
1.801	-0.6715
1.80195	-0.675999
1.80291	-0.676
1.80387	-0.673003
1.80482	-0.66925
1.80578	-0.66625
1.80674	-0.66475
1.80769	-0.6655
1.80865	-0.666991
1.80961	-0.66775
1.81056	-0.664744
1.81152	-0.658
1.81248	-0.652748
1.81343	-0.6475
1.81439	-0.642255
1.81535	-0.64075
1.8163	-0.6415
1.81726	-0.638505
1.81821	-0.63475
1.81917	-0.629505
1.82013	-0.62275
1.82108	-0.616755
1.82204	-0.61075
1.823	-0.608502
1.82395	-0.61075
1.82491	-0.614505
1.82587	-0.6205
1.82682	-0.62875
1.82778	-0.636252
1.82873	-0.64075
1.82969	-0.645247
1.83065	-0.6475
1.8316	-0.646748
1.83256	-0.64825
1.83352	-0.649748
1.83447	-0.649
1.83543	-0.646
1.83639	-0.643002
1.83734	-0.6355
1.8383	-0.626505
1.83926	-0.61975
1.84021	-0.615999
1.84117	-0.61525
1.84213	-0.616745
1.84308	-0.622
1.84404	-0.624245
1.84499	-0.62575
1.84595	-0.6265
1.84691	-0.6265
1.84786	-0.6265
1.84882	-0.630253
1.84978	-0.6355
1.85073	-0.641501
1.85169	-0.64675
1.85265	-0.648251
1.8536	-0.65125
1.85456	-0.65725
1.85552	-0.662495
1.85647	-0.667
1.85743	-0.672995
1.85839	-0.67675
1.85934	-0.677499
1.8603	-0.67675
1.86125	-0.678249
1.86221	-0.68125
1.86317	-0.685746
1.86412	-0.69025
1.86508	-0.69325
1.86604	-0.690999
1.86699	-0.6865
1.86795	-0.681251
1.86891	-0.67825
1.86986	-0.678998
1.87082	-0.68275
1.87177	-0.687998
1.87273	-0.6895
1.87369	-0.687254
1.87465	-0.67975
1.8756	-0.67525
1.87656	-0.667754
1.87751	-0.66325
1.87847	-0.663245
1.87943	-0.661
1.88038	-0.65425
1.88134	-0.646
1.8823	-0.636256
1.88325	-0.62275
1.88421	-0.6115
1.88517	-0.607005
1.88612	-0.607
1.88708	-0.610001
1.88803	-0.61375
1.88899	-0.616752
1.88995	-0.61525
1.8909	-0.614501
1.89186	-0.61075
1.89282	-0.607752
1.89377	-0.60775
1.89473	-0.607
1.89569	-0.606247
1.89664	-0.61075
1.8976	-0.614495
1.89856	-0.6145
1.89951	-0.616002
1.90047	-0.619
1.90143	-0.618255
1.90238	-0.619
1.90334	-0.627248
1.90429	-0.63925
1.90525	-0.65425
1.90621	-0.669243
1.90716	-0.68125
1.90812	-0.690245
1.90908	-0.6925
1.91003	-0.689504
1.91099	-0.68725
[truncated: 13,633 more rows]

## Sheet: otdr_1310_fit
Distance (km)	Power (dB)
0	0.9938
0.016016	0.991838
0.032032	0.989876
0.048048	0.987914
0.0640641	0.985952
0.0800801	0.98399
0.0960961	0.982028
0.112112	0.980066
0.128128	0.978104
0.144144	0.976142
0.16016	0.97418
0.176176	0.972218
0.192192	0.970256
0.208208	0.968294
0.224224	0.966333
0.24024	0.964371
0.256256	0.962409
0.272272	0.960447
0.288288	0.958485
0.304304	0.956523
0.32032	0.954561
0.336336	0.952599
0.352352	0.950637
0.368368	0.948675
0.384384	0.946713
0.4004	0.944751
0.416416	0.942789
0.432432	0.940827
0.448448	0.938865
0.464464	0.936903
0.48048	0.934941
0.496496	0.932979
0.512513	0.931017
0.528529	0.929055
0.544545	0.927093
0.560561	0.925131
0.576577	0.923169
0.592593	0.921207
0.608609	0.919245
0.624625	0.917283
0.640641	0.915322
0.656657	0.91336
0.672673	0.911398
0.688689	0.909436
0.704705	0.907474
0.720721	0.905512
0.736737	0.90355
0.752753	0.901588
0.768769	0.899626
0.784785	0.897664
0.800801	0.895702
0.816817	0.89374
0.832833	0.891778
0.848849	0.889816
0.864865	0.887854
0.880881	0.885892
0.896897	0.88393
0.912913	0.881968
0.928929	0.880006
0.944945	0.878044
0.960961	0.876082
0.976977	0.87412
0.992993	0.872158
1.00901	0.870196
1.02503	0.868234
1.04104	0.866272
1.05706	0.864311
1.07307	0.862349
1.08909	0.860387
1.10511	0.858425
1.12112	0.856463
1.13714	0.854501
1.15315	0.852539
1.16917	0.850577
1.18519	0.848615
1.2012	0.846653
1.21722	0.844691
1.23323	0.842729
1.24925	0.840767
1.26527	0.838805
1.28128	0.836843
1.2973	0.834881
1.31331	0.832919
1.32933	0.830957
1.34535	0.828995
1.36136	0.827033
1.37738	0.825071
1.39339	0.823109
1.40941	0.821147
1.42543	0.819185
1.44144	0.817223
1.45746	0.815261
1.47347	0.813299
1.48949	0.811338
1.50551	0.809376
1.52152	0.807414
1.53754	0.805452
1.55355	0.80349
1.56957	0.801528
1.58559	0.799566
1.6016	0.797604
1.61762	0.795642
1.63363	0.79368
1.64965	0.791718
1.66567	0.789756
1.68168	0.787794
1.6977	0.785832
1.71371	0.78387
1.72973	0.781908
1.74575	0.779946
1.76176	0.777984
1.77778	0.776022
1.79379	0.77406
1.80981	0.772098
1.82583	0.770136
1.84184	0.768174
1.85786	0.766212
1.87387	0.76425
1.88989	0.762288
1.90591	0.760327
1.92192	0.758365
1.93794	0.756403
1.95395	0.754441
1.96997	0.752479
1.98599	0.750517
2.002	0.748555
2.01802	0.746593
2.03403	0.744631
2.05005	0.742669
2.06607	0.740707
2.08208	0.738745
2.0981	0.736783
2.11411	0.734821
2.13013	0.732859
2.14615	0.730897
2.16216	0.728935
2.17818	0.726973
2.19419	0.725011
2.21021	0.723049
2.22623	0.721087
2.24224	0.719125
2.25826	0.717163
2.27427	0.715201
2.29029	0.713239
2.30631	0.711277
2.32232	0.709316
2.33834	0.707354
2.35435	0.705392
2.37037	0.70343
2.38639	0.701468
2.4024	0.699506
2.41842	0.697544
2.43443	0.695582
2.45045	0.69362
2.46647	0.691658
2.48248	0.689696
2.4985	0.687734
2.51451	0.685772
2.53053	0.68381
2.54655	0.681848
2.56256	0.679886
2.57858	0.677924
2.59459	0.675962
2.61061	0.674
2.62663	0.672038
2.64264	0.670076
2.65866	0.668114
2.67467	0.666152
2.69069	0.66419
2.70671	0.662228
2.72272	0.660266
2.73874	0.658305
2.75475	0.656343
2.77077	0.654381
2.78679	0.652419
2.8028	0.650457
2.81882	0.648495
2.83483	0.646533
2.85085	0.644571
2.86687	0.642609
2.88288	0.640647
2.8989	0.638685
2.91491	0.636723
2.93093	0.634761
2.94695	0.632799
2.96296	0.630837
2.97898	0.628875
2.99499	0.626913
3.01101	0.624951
3.02703	0.622989
3.04304	0.621027
3.05906	0.619065
3.07508	0.617103
3.09109	0.615141
3.10711	0.613179
3.12312	0.611217
3.13914	0.609255
3.15516	0.607293
3.17117	0.605332
3.18719	0.60337
3.2032	0.601408
3.21922	0.599446
3.23524	0.597484
3.25125	0.595522
3.26727	0.59356
3.28328	0.591598
3.2993	0.589636
3.31532	0.587674
3.33133	0.585712
3.34735	0.58375
3.36336	0.581788
3.37938	0.579826
3.3954	0.577864
3.41141	0.575902
3.42743	0.57394
3.44344	0.571978
3.45946	0.570016
3.47548	0.568054
3.49149	0.566092
3.50751	0.56413
3.52352	0.562168
3.53954	0.560206
3.55556	0.558244
3.57157	0.556282
3.58759	0.554321
3.6036	0.552359
3.61962	0.550397
3.63564	0.548435
3.65165	0.546473
3.66767	0.544511
3.68368	0.542549
3.6997	0.540587
3.71572	0.538625
3.73173	0.536663
3.74775	0.534701
3.76376	0.532739
3.77978	0.530777
3.7958	0.528815
3.81181	0.526853
3.82783	0.524891
3.84384	0.522929
3.85986	0.520967
3.87588	0.519005
3.89189	0.517043
3.90791	0.515081
3.92392	0.513119
3.93994	0.511157
3.95596	0.509195
3.97197	0.507233
3.98799	0.505271
4.004	0.50331
4.02002	0.501348
4.03604	0.499386
4.05205	0.497424
4.06807	0.495462
4.08408	0.4935
4.1001	0.491538
4.11612	0.489576
4.13213	0.487614
4.14815	0.485652
4.16416	0.48369
4.18018	0.481728
4.1962	0.479766
4.21221	0.477804
4.22823	0.475842
4.24424	0.47388
4.26026	0.471918
4.27628	0.469956
4.29229	0.467994
4.30831	0.466032
4.32432	0.46407
4.34034	0.462108
4.35636	0.460146
4.37237	0.458184
4.38839	0.456222
4.4044	0.45426
4.42042	0.452298
4.43644	0.450337
4.45245	0.448375
4.46847	0.446413
4.48448	0.444451
4.5005	0.442489
4.51652	0.440527
4.53253	0.438565
4.54855	0.436603
4.56456	0.434641
4.58058	0.432679
4.5966	0.430717
4.61261	0.428755
4.62863	0.426793
4.64464	0.424831
4.66066	0.422869
4.67668	0.420907
4.69269	0.418945
4.70871	0.416983
4.72472	0.415021
4.74074	0.413059
4.75676	0.411097
4.77277	0.409135
4.78879	0.407173
4.8048	0.405211
4.82082	0.403249
4.83684	0.401287
4.85285	0.399326
4.86887	0.397364
4.88488	0.395402
4.9009	0.39344
4.91692	0.391478
4.93293	0.389516
4.94895	0.387554
4.96496	0.385592
4.98098	0.38363
4.997	0.381668
5.01301	0.379706
5.02903	0.377744
5.04505	0.375782
5.06106	0.37382
5.07708	0.371858
5.09309	0.369896
5.10911	0.367934
5.12513	0.365972
5.14114	0.36401
5.15716	0.362048
5.17317	0.360086
5.18919	0.358124
5.20521	0.356162
5.22122	0.3542
5.23724	0.352238
5.25325	0.350276
5.26927	0.348315
5.28529	0.346353
5.3013	0.344391
5.31732	0.342429
5.33333	0.340467
5.34935	0.338505
5.36537	0.336543
5.38138	0.334581
5.3974	0.332619
5.41341	0.330657
5.42943	0.328695
5.44545	0.326733
5.46146	0.324771
5.47748	0.322809
5.49349	0.320847
5.50951	0.318885
5.52553	0.316923
5.54154	0.314961
5.55756	0.312999
5.57357	0.311037
5.58959	0.309075
5.60561	0.307113
5.62162	0.305151
5.63764	0.303189
5.65365	0.301227
5.66967	0.299265
5.68569	0.297304
5.7017	0.295342
5.71772	0.29338
5.73373	0.291418
5.74975	0.289456
5.76577	0.287494
5.78178	0.285532
5.7978	0.28357
5.81381	0.281608
5.82983	0.279646
5.84585	0.277684
5.86186	0.275722
5.87788	0.27376
5.89389	0.271798
5.90991	0.269836
5.92593	0.267874
5.94194	0.265912
5.95796	0.26395
5.97397	0.261988
5.98999	0.260026
6.00601	0.258064
6.02202	0.256102
6.03804	0.25414
6.05405	0.252178
6.07007	0.250216
6.08609	0.248254
6.1021	0.246292
6.11812	0.244331
6.13413	0.242369
6.15015	0.240407
6.16617	0.238445
6.18218	0.236483
6.1982	0.234521
6.21421	0.232559
6.23023	0.230597
6.24625	0.228635
6.26226	0.226673
6.27828	0.224711
6.29429	0.222749
6.31031	0.220787
6.32633	0.218825
6.34234	0.216863
6.35836	0.214901
6.37437	0.212939
6.39039	0.210977
6.40641	0.209015
6.42242	0.207053
6.43844	0.205091
6.45445	0.203129
6.47047	0.201167
6.48649	0.199205
6.5025	0.197243
6.51852	0.195281
6.53453	0.19332
6.55055	0.191358
6.56657	0.189396
6.58258	0.187434
6.5986	0.185472
6.61461	0.18351
6.63063	0.181548
6.64665	0.179586
6.66266	0.177624
6.67868	0.175662
6.69469	0.1737
6.71071	0.171738
6.72673	0.169776
6.74274	0.167814
6.75876	0.165852
6.77477	0.16389
6.79079	0.161928
6.80681	0.159966
6.82282	0.158004
6.83884	0.156042
6.85485	0.15408
6.87087	0.152118
6.88689	0.150156
6.9029	0.148194
6.91892	0.146232
6.93493	0.14427
6.95095	0.142309
6.96697	0.140347
6.98298	0.138385
6.999	0.136423
7.01502	0.134461
7.03103	0.132499
7.04705	0.130537
7.06306	0.128575
7.07908	0.126613
7.0951	0.124651
7.11111	0.122689
7.12713	0.120727
7.14314	0.118765
7.15916	0.116803
7.17518	0.114841
7.19119	0.112879
7.20721	0.110917
7.22322	0.108955
7.23924	0.106993
7.25526	0.105031
7.27127	0.103069
7.28729	0.101107
7.3033	0.0991453
7.31932	0.0971834
7.33534	0.0952214
7.35135	0.0932595
7.36737	0.0912975
7.38338	0.0893355
7.3994	0.0873736
7.41542	0.0854116
7.43143	0.0834496
7.44745	0.0814877
7.46346	0.0795257
7.47948	0.0775638
7.4955	0.0756018
7.51151	0.0736398
7.52753	0.0716779
7.54354	0.0697159
7.55956	0.067754
7.57558	0.065792
7.59159	0.06383
7.60761	0.0618681
7.62362	0.0599061
7.63964	0.0579441
7.65566	0.0559822
7.67167	0.0540202
7.68769	0.0520583
7.7037	0.0500963
7.71972	0.0481343
7.73574	0.0461724
7.75175	0.0442104
7.76777	0.0422484
7.78378	0.0402865
7.7998	0.0383245
7.81582	0.0363626
7.83183	0.0344006
7.84785	0.0324386
7.86386	0.0304767
7.87988	0.0285147
7.8959	0.0265528
7.91191	0.0245908
7.92793	0.0226288
7.94394	0.0206669
7.95996	0.0187049
7.97598	0.0167429
7.99199	0.014781
8.00801	0.012819
8.02402	0.0108571
8.04004	0.0088951
8.05606	0.00693313
8.07207	0.00497117
8.08809	0.00300921
8.1041	0.00104725
8.12012	-0.000914715
8.13614	-0.00287668
8.15215	-0.00483864
8.16817	-0.0068006
8.18418	-0.00876256
8.2002	-0.0107245
8.21622	-0.0126865
8.23223	-0.0146484
8.24825	-0.0166104
8.26426	-0.0185724
8.28028	-0.0205343
8.2963	-0.0224963
8.31231	-0.0244583
8.32833	-0.0264202
8.34434	-0.0283822
8.36036	-0.0303441
8.37638	-0.0323061
8.39239	-0.0342681
8.40841	-0.03623
8.42442	-0.038192
8.44044	-0.040154
8.45646	-0.0421159
8.47247	-0.0440779
8.48849	-0.0460398
8.5045	-0.0480018
8.52052	-0.0499638
8.53654	-0.0519257
8.55255	-0.0538877
8.56857	-0.0558496
8.58458	-0.0578116
8.6006	-0.0597736
8.61662	-0.0617355
8.63263	-0.0636975
8.64865	-0.0656595
8.66466	-0.0676214
8.68068	-0.0695834
8.6967	-0.0715453
8.71271	-0.0735073
8.72873	-0.0754693
8.74474	-0.0774312
8.76076	-0.0793932
8.77678	-0.0813552
8.79279	-0.0833171
8.80881	-0.0852791
8.82482	-0.087241
8.84084	-0.089203
8.85686	-0.091165
8.87287	-0.0931269
8.88889	-0.0950889
8.9049	-0.0970509
8.92092	-0.0990128
8.93694	-0.100975
8.95295	-0.102937
8.96897	-0.104899
8.98498	-0.106861
9.001	-0.108823
9.01702	-0.110785
9.03303	-0.112747
9.04905	-0.114709
9.06507	-0.11667
9.08108	-0.118632
9.0971	-0.120594
9.11311	-0.122556
9.12913	-0.124518
9.14515	-0.12648
9.16116	-0.128442
9.17718	-0.130404
9.19319	-0.132366
9.20921	-0.134328
9.22523	-0.13629
9.24124	-0.138252
9.25726	-0.140214
9.27327	-0.142176
9.28929	-0.144138
9.30531	-0.1461
9.32132	-0.148062
9.33734	-0.150024
9.35335	-0.151986
9.36937	-0.153948
9.38539	-0.15591
9.4014	-0.157872
9.41742	-0.159834
9.43343	-0.161796
9.44945	-0.163758
9.46547	-0.16572
9.48148	-0.167681
9.4975	-0.169643
9.51351	-0.171605
9.52953	-0.173567
9.54555	-0.175529
9.56156	-0.177491
9.57758	-0.179453
9.59359	-0.181415
9.60961	-0.183377
9.62563	-0.185339
9.64164	-0.187301
9.65766	-0.189263
9.67367	-0.191225
9.68969	-0.193187
9.70571	-0.195149
9.72172	-0.197111
9.73774	-0.199073
9.75375	-0.201035
9.76977	-0.202997
9.78579	-0.204959
9.8018	-0.206921
9.81782	-0.208883
9.83383	-0.210845
9.84985	-0.212807
9.86587	-0.214769
9.88188	-0.216731
9.8979	-0.218692
9.91391	-0.220654
9.92993	-0.222616
9.94595	-0.224578
9.96196	-0.22654
9.97798	-0.228502
9.99399	-0.230464
10.01	-0.232426
10.026	-0.234388
10.042	-0.23635
10.0581	-0.238312
10.0741	-0.240274
10.0901	-0.242236
10.1061	-0.244198
10.1221	-0.24616
10.1381	-0.248122
10.1542	-0.250084
10.1702	-0.252046
10.1862	-0.254008
10.2022	-0.25597
10.2182	-0.257932
10.2342	-0.259894
10.2503	-0.261856
10.2663	-0.263818
10.2823	-0.26578
10.2983	-0.267742
10.3143	-0.269704
10.3303	-0.271665
10.3463	-0.273627
10.3624	-0.275589
10.3784	-0.277551
10.3944	-0.279513
10.4104	-0.281475
10.4264	-0.283437
10.4424	-0.285399
10.4585	-0.287361
10.4745	-0.289323
10.4905	-0.291285
10.5065	-0.293247
10.5225	-0.295209
10.5385	-0.297171
10.5546	-0.299133
10.5706	-0.301095
10.5866	-0.303057
10.6026	-0.305019
10.6186	-0.306981
10.6346	-0.308943
10.6507	-0.310905
10.6667	-0.312867
10.6827	-0.314829
10.6987	-0.316791
10.7147	-0.318753
10.7307	-0.320715
10.7467	-0.322676
10.7628	-0.324638
10.7788	-0.3266
10.7948	-0.328562
10.8108	-0.330524
10.8268	-0.332486
10.8428	-0.334448
10.8589	-0.33641
10.8749	-0.338372
10.8909	-0.340334
10.9069	-0.342296
10.9229	-0.344258
10.9389	-0.34622
10.955	-0.348182
10.971	-0.350144
10.987	-0.352106
11.003	-0.354068
11.019	-0.35603
11.035	-0.357992
11.0511	-0.359954
11.0671	-0.361916
11.0831	-0.363878
11.0991	-0.36584
11.1151	-0.367802
11.1311	-0.369764
11.1471	-0.371726
11.1632	-0.373687
11.1792	-0.375649
11.1952	-0.377611
11.2112	-0.379573
11.2272	-0.381535
11.2432	-0.383497
11.2593	-0.385459
11.2753	-0.387421
11.2913	-0.389383
11.3073	-0.391345
11.3233	-0.393307
11.3393	-0.395269
11.3554	-0.397231
11.3714	-0.399193
11.3874	-0.401155
11.4034	-0.403117
11.4194	-0.405079
11.4354	-0.407041
11.4515	-0.409003
11.4675	-0.410965
11.4835	-0.412927
11.4995	-0.414889
11.5155	-0.416851
11.5315	-0.418813
11.5475	-0.420775
11.5636	-0.422737
11.5796	-0.424698
11.5956	-0.42666
11.6116	-0.428622
11.6276	-0.430584
11.6436	-0.432546
11.6597	-0.434508
11.6757	-0.43647
11.6917	-0.438432
11.7077	-0.440394
11.7237	-0.442356
11.7397	-0.444318
11.7558	-0.44628
11.7718	-0.448242
11.7878	-0.450204
11.8038	-0.452166
11.8198	-0.454128
11.8358	-0.45609
11.8519	-0.458052
11.8679	-0.460014
11.8839	-0.461976
11.8999	-0.463938
11.9159	-0.4659
11.9319	-0.467862
11.9479	-0.469824
11.964	-0.471786
11.98	-0.473748
11.996	-0.47571
12.012	-0.477671
12.028	-0.479633
12.044	-0.481595
12.0601	-0.483557
12.0761	-0.485519
12.0921	-0.487481
12.1081	-0.489443
12.1241	-0.491405
12.1401	-0.493367
12.1562	-0.495329
12.1722	-0.497291
12.1882	-0.499253
12.2042	-0.501215
12.2202	-0.503177
12.2362	-0.505139
12.2523	-0.507101
12.2683	-0.509063
12.2843	-0.511025
12.3003	-0.512987
12.3163	-0.514949
12.3323	-0.516911
12.3483	-0.518873
12.3644	-0.520835
12.3804	-0.522797
12.3964	-0.524759
12.4124	-0.526721
12.4284	-0.528682
12.4444	-0.530644
12.4605	-0.532606
12.4765	-0.534568
12.4925	-0.53653
12.5085	-0.538492
12.5245	-0.540454
12.5405	-0.542416
12.5566	-0.544378
12.5726	-0.54634
12.5886	-0.548302
12.6046	-0.550264
12.6206	-0.552226
12.6366	-0.554188
12.6527	-0.55615
12.6687	-0.558112
12.6847	-0.560074
12.7007	-0.562036
12.7167	-0.563998
12.7327	-0.56596
12.7487	-0.567922
12.7648	-0.569884
12.7808	-0.571846
12.7968	-0.573808
12.8128	-0.57577
12.8288	-0.577732
12.8448	-0.579693
12.8609	-0.581655
12.8769	-0.583617
12.8929	-0.585579
12.9089	-0.587541
12.9249	-0.589503
12.9409	-0.591465
12.957	-0.593427
12.973	-0.595389
12.989	-0.597351
13.005	-0.599313
13.021	-0.601275
13.037	-0.603237
13.0531	-0.605199
13.0691	-0.607161
13.0851	-0.609123
13.1011	-0.611085
13.1171	-0.613047
13.1331	-0.615009
13.1491	-0.616971
13.1652	-0.618933
13.1812	-0.620895
13.1972	-0.622857
13.2132	-0.624819
13.2292	-0.626781
13.2452	-0.628743
13.2613	-0.630705
13.2773	-0.632666
13.2933	-0.634628
13.3093	-0.63659
13.3253	-0.638552
13.3413	-0.640514
13.3574	-0.642476
13.3734	-0.644438
13.3894	-0.6464
13.4054	-0.648362
13.4214	-0.650324
13.4374	-0.652286
13.4535	-0.654248
13.4695	-0.65621
13.4855	-0.658172
13.5015	-0.660134
13.5175	-0.662096
13.5335	-0.664058
13.5495	-0.66602
13.5656	-0.667982
13.5816	-0.669944
13.5976	-0.671906
13.6136	-0.673868
13.6296	-0.67583
13.6456	-0.677792
13.6617	-0.679754
13.6777	-0.681716
13.6937	-0.683677
13.7097	-0.685639
13.7257	-0.687601
13.7417	-0.689563
13.7578	-0.691525
13.7738	-0.693487
13.7898	-0.695449
13.8058	-0.697411
13.8218	-0.699373
13.8378	-0.701335
13.8539	-0.703297
13.8699	-0.705259
13.8859	-0.707221
13.9019	-0.709183
13.9179	-0.711145
13.9339	-0.713107
13.9499	-0.715069
13.966	-0.717031
13.982	-0.718993
13.998	-0.720955
14.014	-0.722917
14.03	-0.724879
14.046	-0.726841
14.0621	-0.728803
14.0781	-0.730765
14.0941	-0.732727
14.1101	-0.734688
14.1261	-0.73665
14.1421	-0.738612
14.1582	-0.740574
14.1742	-0.742536
14.1902	-0.744498
14.2062	-0.74646
14.2222	-0.748422
14.2382	-0.750384
14.2543	-0.752346
14.2703	-0.754308
14.2863	-0.75627
14.3023	-0.758232
14.3183	-0.760194
14.3343	-0.762156
14.3504	-0.764118
14.3664	-0.76608
14.3824	-0.768042
14.3984	-0.770004
14.4144	-0.771966
14.4304	-0.773928
14.4464	-0.77589
14.4625	-0.777852
14.4785	-0.779814
14.4945	-0.781776
14.5105	-0.783738
14.5265	-0.785699
14.5425	-0.787661
14.5586	-0.789623
14.5746	-0.791585
14.5906	-0.793547
14.6066	-0.795509
14.6226	-0.797471
14.6386	-0.799433
14.6547	-0.801395
14.6707	-0.803357
14.6867	-0.805319
14.7027	-0.807281
14.7187	-0.809243
14.7347	-0.811205
14.7508	-0.813167
14.7668	-0.815129
14.7828	-0.817091
14.7988	-0.819053
14.8148	-0.821015
14.8308	-0.822977
14.8468	-0.824939
14.8629	-0.826901
14.8789	-0.828863
14.8949	-0.830825
14.9109	-0.832787
14.9269	-0.834749
14.9429	-0.836711
14.959	-0.838672
14.975	-0.840634
14.991	-0.842596
15.007	-0.844558
15.023	-0.84652
15.039	-0.848482
15.0551	-0.850444
15.0711	-0.852406
15.0871	-0.854368
15.1031	-0.85633
15.1191	-0.858292
15.1351	-0.860254
15.1512	-0.862216
15.1672	-0.864178
15.1832	-0.86614
15.1992	-0.868102
15.2152	-0.870064
15.2312	-0.872026
15.2472	-0.873988
15.2633	-0.87595
15.2793	-0.877912
15.2953	-0.879874
15.3113	-0.881836
15.3273	-0.883798
15.3433	-0.88576
15.3594	-0.887722
15.3754	-0.889683
15.3914	-0.891645
15.4074	-0.893607
15.4234	-0.895569
15.4394	-0.897531
15.4555	-0.899493
15.4715	-0.901455
15.4875	-0.903417
15.5035	-0.905379
15.5195	-0.907341
15.5355	-0.909303
15.5516	-0.911265
15.5676	-0.913227
15.5836	-0.915189
15.5996	-0.917151
15.6156	-0.919113
15.6316	-0.921075
15.6476	-0.923037
15.6637	-0.924999
15.6797	-0.926961
15.6957	-0.928923
15.7117	-0.930885
15.7277	-0.932847
15.7437	-0.934809
15.7598	-0.936771
15.7758	-0.938733
15.7918	-0.940694
15.8078	-0.942656
15.8238	-0.944618
15.8398	-0.94658
15.8559	-0.948542
15.8719	-0.950504
15.8879	-0.952466
15.9039	-0.954428
15.9199	-0.95639
15.9359	-0.958352
15.952	-0.960314
15.968	-0.962276
15.984	-0.964238
16	-0.9662

## Sheet: otdr2_1310nm
Distance (km)	Power (dB)
0.020548	3.22004
0.021482	3.148
0.022416	3.06421
0.02335	2.97307
0.024284	2.87459
0.025218	2.77095
0.026152	2.66364
0.027086	2.55339
0.02802	2.44167
0.028954	2.33068
0.029888	2.22117
0.030822	2.11606
0.031756	2.01611
0.03269	1.92056
0.033624	1.83162
0.034558	1.74709
0.035492	1.66698
0.036426	1.59348
0.03736	1.52365
0.038294	1.4575
0.039228	1.39724
0.040162	1.34211
0.041096	1.29139
0.04203	1.24656
0.042964	1.20613
0.043898	1.16939
0.044832	1.13851
0.045766	1.11059
0.0467	1.08706
0.047634	1.06869
0.048568	1.05252
0.049502	1.04149
0.050436	1.03267
0.05137	1.02679
0.052304	1.02238
0.053238	1.01945
0.054172	1.01577
0.055106	1.00989
0.05604	1.0018
0.056974	0.99225
0.057908	0.98049
0.058842	0.96579
0.059776	0.950355
0.06071	0.932715
0.061644	0.91581
0.062578	0.900375
0.063512	0.888615
0.064446	0.878325
0.06538	0.87171
0.066314	0.869505
0.067248	0.870975
0.068182	0.87612
0.069116	0.88347
0.07005	0.89229
0.070984	0.90405
0.071918	0.916545
0.072852	0.93051
0.073786	0.944475
0.07472	0.96138
0.075654	0.97902
0.076588	0.998865
0.077522	1.02092
0.078456	1.04223
0.07939	1.06428
0.080324	1.08707
0.081258	1.11059
0.082192	1.13337
0.083126	1.15322
0.08406	1.17232
0.084994	1.19144
0.085928	1.20687
0.086862	1.21863
0.087796	1.22671
0.08873	1.23333
0.089664	1.23554
0.090598	1.23406
0.091532	1.22966
0.092466	1.22304
0.0934	1.21642
0.094334	1.20908
0.095268	1.20026
0.096202	1.19144
0.097136	1.18262
0.09807	1.17159
0.099004	1.15762
0.099938	1.14072
0.100872	1.12087
0.101806	1.09809
0.10274	1.07384
0.103674	1.04885
0.104608	1.02385
0.105542	0.998865
0.106476	0.975345
0.10741	0.95256
0.108344	0.93198
0.109278	0.913605
0.110212	0.895965
0.111146	0.881265
0.11208	0.868035
0.113014	0.85848
0.113948	0.851865
0.114882	0.847455
0.115816	0.845985
0.11675	0.84672
0.117684	0.850395
0.118618	0.854805
0.119552	0.86142
0.120486	0.8673
0.12142	0.87465
0.122354	0.88347
0.123288	0.89523
0.124222	0.906255
0.125156	0.919485
0.12609	0.93345
0.127024	0.94668
0.127958	0.95991
0.128892	0.970935
0.129826	0.98049
0.13076	0.988575
0.131694	0.995925
0.132628	1.0018
0.133562	1.00989
0.134496	1.01944
0.13543	1.0312
0.136364	1.0437
0.137298	1.05913
0.138232	1.07677
0.139166	1.09295
0.1401	1.10838
0.141034	1.12014
0.141968	1.12896
0.142902	1.13484
0.143836	1.13558
0.14477	1.13043
0.145704	1.11941
0.146638	1.10544
0.147572	1.08927
0.148506	1.07163
0.14944	1.05326
0.150374	1.03635
0.151308	1.02238
0.152242	1.00989
0.153176	1.00033
0.15411	0.99225
0.155044	0.984165
0.155978	0.975345
0.156912	0.965055
0.157846	0.95403
0.15878	0.944475
0.159714	0.934185
0.160648	0.92463
0.161582	0.918015
0.162516	0.913605
0.16345	0.91287
0.164384	0.916545
0.165318	0.92316
0.166252	0.932715
0.167186	0.94374
0.16812	0.95403
0.169054	0.963585
0.169988	0.972405
0.170922	0.976815
0.171856	0.97902
0.17279	0.976815
0.173724	0.97314
0.174658	0.96873
0.175592	0.962115
0.176526	0.9555
0.17746	0.950355
0.178394	0.94668
0.179328	0.94374
0.180262	0.941535
0.181196	0.9408
0.18213	0.940065
0.183064	0.94227
0.183998	0.945945
0.184932	0.94962
0.185866	0.956235
0.1868	0.96579
0.187734	0.975345
0.188668	0.988575
0.189602	1.00033
0.190536	1.01356
0.19147	1.02753
0.192404	1.04149
0.193338	1.05619
0.194272	1.06942
0.195206	1.08045
0.19614	1.09
0.197074	1.09662
0.198008	1.09956
0.198942	1.09882
0.199876	1.09368
0.20081	1.08633
0.201744	1.07824
0.202678	1.06869
0.203612	1.0584
0.204546	1.05105
0.20548	1.04811
0.206414	1.05032
0.207348	1.05693
0.208282	1.07016
0.209216	1.08707
0.21015	1.10544
0.211084	1.12528
0.212018	1.14219
0.212952	1.15101
0.213886	1.15248
0.21482	1.14292
0.215754	1.12455
0.216688	1.09735
0.217622	1.06281
0.218556	1.02606
0.21949	0.98784
0.220424	0.95256
0.221358	0.922425
0.222292	0.8967
0.223226	0.87759
0.22416	0.863625
0.225094	0.85407
0.226028	0.84672
0.226962	0.840105
0.227896	0.832755
0.22883	0.823935
0.229764	0.81438
0.230698	0.80262
0.231632	0.791595
0.232566	0.782775
0.2335	0.77763
0.234434	0.7791
0.235368	0.78498
0.236302	0.798945
0.237236	0.816585
0.23817	0.8379
0.239104	0.85995
0.240038	0.87906
0.240972	0.893025
0.241906	0.90258
0.24284	0.90552
0.243774	0.903315
0.244708	0.897435
0.245642	0.888615
0.246576	0.87759
0.24751	0.865095
0.248444	0.85113
0.249378	0.83643
0.250312	0.818055
0.251246	0.798945
0.25218	0.778365
0.253114	0.759255
0.254048	0.74382
0.254982	0.729855
0.255916	0.721035
0.25685	0.716625
0.257784	0.715155
0.258718	0.716625
0.259652	0.721035
0.260586	0.72912
0.26152	0.738675
0.262454	0.751905
0.263388	0.768075
0.264322	0.78792
0.265256	0.807765
0.26619	0.826875
0.267124	0.841575
0.268058	0.85554
0.268992	0.86436
0.269926	0.87024
0.27086	0.873915
0.271794	0.882
0.272728	0.89376
0.273662	0.91287
0.274596	0.937125
0.27553	0.96873
0.276464	1.00474
0.277398	1.04149
0.278332	1.07531
0.279266	1.10471
0.2802	1.12823
0.281134	1.14366
0.282068	1.15101
0.283002	1.15175
0.283936	1.1466
0.28487	1.14072
0.285804	1.13337
0.286738	1.12602
0.287672	1.12014
0.288606	1.11573
0.28954	1.11132
0.290474	1.10544
0.291408	1.09735
0.292342	1.08633
0.293276	1.07016
0.29421	1.04885
0.295144	1.02459
0.296078	0.99666
0.297012	0.9702
0.297946	0.94227
0.29888	0.91875
0.299814	0.897435
0.300748	0.879795
0.301682	0.866565
0.302616	0.85848
0.30355	0.856275
0.304484	0.854805
0.305418	0.854805
0.306352	0.85554
0.307286	0.85554
0.30822	0.8526
0.309154	0.84525
0.310088	0.83643
0.311022	0.82467
0.311956	0.813645
0.31289	0.80409
0.313824	0.79821
0.314758	0.79821
0.315692	0.804825
0.316626	0.816585
0.31756	0.832755
0.318494	0.84819
0.319428	0.85995
0.320362	0.8673
0.321296	0.86436
0.32223	0.85554
0.323164	0.8379
0.324098	0.81585
0.325032	0.7938
0.325966	0.775425
0.3269	0.760725
0.327834	0.75117
0.328768	0.747495
0.329702	0.748965
0.330636	0.753375
0.33157	0.76293
0.332504	0.771015
0.333438	0.78204
0.334372	0.79233
0.335306	0.79968
0.33624	0.80409
0.337174	0.803355
0.338108	0.79968
0.339042	0.79086
0.339976	0.781305
0.34091	0.77322
0.341844	0.76734
0.342778	0.76587
0.343712	0.77028
0.344646	0.78057
0.34558	0.794535
0.346514	0.81438
0.347448	0.83643
0.348382	0.859215
0.349316	0.884205
0.35025	0.90846
0.351184	0.931245
0.352118	0.95109
0.353052	0.969465
0.353986	0.98784
0.35492	1.00181
0.355854	1.01797
0.356788	1.0312
0.357722	1.04737
0.358656	1.06428
0.35959	1.08192
0.360524	1.09809
0.361458	1.11059
0.362392	1.12088
0.363326	1.12602
0.36426	1.12676
0.365194	1.12308
0.366128	1.11941
0.367062	1.11573
0.367996	1.11353
0.36893	1.11426
0.369864	1.11426
0.370798	1.11646
0.371732	1.12014
0.372666	1.12602
0.3736	1.13117
0.374534	1.13851
0.375468	1.14366
0.376402	1.15027
0.377336	1.15689
0.37827	1.1613
0.379204	1.16277
0.380138	1.1591
0.381072	1.15175
0.382006	1.13925
0.38294	1.12235
0.383874	1.09882
0.384808	1.07236
0.385742	1.04444
0.386676	1.01651
0.38761	0.990045
0.388544	0.96432
0.389478	0.94521
0.390412	0.934185
0.391346	0.93051
0.39228	0.935655
0.393214	0.947415
0.394148	0.96726
0.395082	0.98931
0.396016	1.0143
0.39695	1.03488
0.397884	1.05179
0.398818	1.06208
0.399752	1.06649
0.400686	1.06428
0.40162	1.0584
0.402554	1.04811
0.403488	1.03855
0.404422	1.0312
0.405356	1.02753
0.40629	1.03047
0.407224	1.04076
0.408158	1.05399
0.409092	1.07163
0.410026	1.09074
0.41096	1.10764
0.411894	1.12161
0.412828	1.12896
0.413762	1.12823
0.414696	1.12087
0.41563	1.10985
0.416564	1.09515
0.417498	1.07677
0.418432	1.05913
0.419366	1.04076
0.4203	1.02312
0.421234	1.00695
0.422168	0.992985
0.423102	0.979755
0.424036	0.970935
0.42497	0.963585
0.425904	0.959175
0.426838	0.9555
0.427772	0.95403
0.428706	0.953295
0.42964	0.95256
0.430574	0.95109
0.431508	0.94962
0.432442	0.945945
0.433376	0.941535
0.43431	0.937125
0.435244	0.929775
0.436178	0.91875
0.437112	0.909195
0.438046	0.89964
0.43898	0.89082
0.439914	0.88641
0.440848	0.88494
0.441782	0.88788
0.442716	0.89376
0.44365	0.904785
0.444584	0.91875
0.445518	0.932715
0.446452	0.950355
0.447386	0.96726
0.44832	0.984165
0.449254	0.9996
0.450188	1.01724
0.451122	1.03561
0.452056	1.05031
0.45299	1.06281
0.453924	1.0731
0.454858	1.07972
0.455792	1.08118
0.456726	1.07898
0.45766	1.0709
0.458594	1.0584
0.459528	1.04664
0.460462	1.0312
0.461396	1.01504
0.46233	0.99519
0.463264	0.97314
0.464198	0.94815
0.465132	0.91875
0.466066	0.888615
0.467	0.85701
0.467934	0.82908
0.468868	0.80556
0.469802	0.787185
0.470736	0.775425
0.47167	0.769545
0.472604	0.769545
0.473538	0.773955
0.474472	0.78057
0.475406	0.790125
0.47634	0.79821
0.477274	0.80703
0.478208	0.81438
0.479142	0.819525
0.480076	0.822465
0.48101	0.820995
0.481944	0.81879
0.482878	0.81438
0.483812	0.80997
0.484746	0.804825
0.48568	0.79968
0.486614	0.796005
0.487548	0.791595
0.488482	0.788655
0.489416	0.785715
0.49035	0.78351
0.491284	0.78645
0.492218	0.79086
0.493152	0.803355
0.494086	0.822465
0.49502	0.848925
0.495954	0.88053
0.496888	0.918015
0.497822	0.957705
0.498756	0.995925
0.49969	1.0312
0.500624	1.0584
0.501558	1.07751
0.502492	1.08854
0.503426	1.09148
0.50436	1.08559
0.505294	1.07678
0.506228	1.06134
0.507162	1.04444
0.508096	1.02459
0.50903	1.00401
0.509964	0.984165
0.510898	0.965055
0.511832	0.94668
0.512766	0.92757
0.5137	0.90846
0.514634	0.89082
0.515568	0.870975
0.516502	0.85113
0.517436	0.82908
0.51837	0.80556
0.519304	0.784245
0.520238	0.76734
0.521172	0.750435
0.522106	0.73941
0.52304	0.73353
0.523974	0.73059
0.524908	0.73206
0.525842	0.73647
0.526776	0.743085
0.52771	0.750435
0.528644	0.75705
0.529578	0.76293
0.530512	0.76881
0.531446	0.77469
0.53238	0.78057
0.533314	0.78498
0.534248	0.791595
0.535182	0.80115
0.536116	0.81438
0.53705	0.83055
0.537984	0.850395
0.538918	0.87612
0.539852	0.90552
0.540786	0.93639
0.54172	0.9702
0.542654	1.00107
0.543588	1.03047
0.544522	1.0562
0.545456	1.07531
0.54639	1.09221
0.547324	1.10544
0.548258	1.11573
0.549192	1.12161
0.550126	1.12528
0.55106	1.12235
0.551994	1.11426
0.552928	1.10103
0.553862	1.07972
0.554796	1.05546
0.55573	1.02459
0.556664	0.99519
0.557598	0.96579
0.558532	0.9408
0.559466	0.918015
0.5604	0.900375
0.561334	0.888615
0.562268	0.881265
0.563202	0.879795
0.564136	0.879795
0.56507	0.882735
0.566004	0.88641
0.566938	0.89082
0.567872	0.89523
0.568806	0.898905
0.56974	0.90405
0.570674	0.909195
0.571608	0.916545
0.572542	0.9261
0.573476	0.93933
0.57441	0.95403
0.575344	0.972405
0.576278	0.98931
0.577212	1.00695
0.578146	1.02091
0.57908	1.03047
0.580014	1.03415
0.580948	1.0312
0.581882	1.02386
0.582816	1.01136
0.58375	0.99666
0.584684	0.979755
0.585618	0.96138
0.586552	0.944475
0.587486	0.929775
0.58842	0.913605
0.589354	0.901845
0.590288	0.89082
0.591222	0.879795
0.592156	0.870975
0.59309	0.85995
0.594024	0.850395
0.594958	0.840105
0.595892	0.83055
0.596826	0.822465
0.59776	0.816585
0.598694	0.81585
0.599628	0.82026
0.600562	0.828345
0.601496	0.838635
0.60243	0.848925
0.603364	0.85995
0.604298	0.868035
0.605232	0.875385
0.606166	0.879795
0.6071	0.882735
0.608034	0.88494
0.608968	0.88494
0.609902	0.882
0.610836	0.87612
0.61177	0.8673
0.612704	0.856275
0.613638	0.84525
0.614572	0.837165
0.615506	0.83496
0.61644	0.840105
0.617374	0.854805
0.618308	0.879795
0.619242	0.910665
0.620176	0.94815
0.62111	0.9849
0.622044	1.02018
0.622978	1.05399
0.623912	1.08119
0.624846	1.10618
0.62578	1.12676
0.626714	1.14366
0.627648	1.1591
0.628582	1.16939
0.629516	1.176
0.63045	1.17306
0.631384	1.1635
0.632318	1.1466
0.633252	1.12382
0.634186	1.09662
0.63512	1.06943
0.636054	1.0437
0.636988	1.02238
0.637922	1.00475
0.638856	0.990045
0.63979	0.97608
0.640724	0.95991
0.641658	0.944475
0.642592	0.92316
0.643526	0.900375
0.64446	0.876855
0.645394	0.857745
0.646328	0.84378
0.647262	0.83643
0.648196	0.8379
0.64913	0.847455
0.650064	0.86289
0.650998	0.88347
0.651932	0.90552
0.652866	0.926835
0.6538	0.944475
0.654734	0.95697
0.655668	0.965055
0.656602	0.96579
0.657536	0.96138
0.65847	0.94962
0.659404	0.93345
0.660338	0.91287
0.661272	0.88935
0.662206	0.865095
0.66314	0.841575
0.664074	0.819525
0.665008	0.798945
0.665942	0.78351
0.666876	0.77028
0.66781	0.759255
0.668744	0.75117
0.669678	0.74382
0.670612	0.73941
0.671546	0.737205
0.67248	0.732795
0.673414	0.728385
0.674348	0.723975
0.675282	0.72177
0.676216	0.71883
0.67715	0.719565
0.678084	0.72177
0.679018	0.725445
0.679952	0.73353
0.680886	0.744555
0.68182	0.75558
0.682754	0.766605
0.683688	0.775425
0.684622	0.78204
0.685556	0.785715
0.68649	0.785715
0.687424	0.782775
0.688358	0.77763
0.689292	0.77175
0.690226	0.768075
0.69116	0.76734
0.692094	0.77028
0.693028	0.77616
0.693962	0.787185
0.694896	0.80262
0.69583	0.81879
0.696764	0.83496
0.697698	0.850395
0.698632	0.86583
0.699566	0.88053
0.7005	0.893025
0.701434	0.90405
0.702368	0.91581
0.703302	0.92757
0.704236	0.93639
0.70517	0.940065
0.706104	0.940065
0.707038	0.932715
0.707972	0.92169
0.708906	0.90405
0.70984	0.884205
0.710774	0.863625
0.711708	0.845985
0.712642	0.831285
0.713576	0.822465
0.71451	0.81732
0.715444	0.81879
0.716378	0.82908
0.717312	0.841575
0.718246	0.857745
0.71918	0.875385
0.720114	0.89376
0.721048	0.90993
0.721982	0.92463
0.722916	0.93492
0.72385	0.941535
0.724784	0.945945
0.725718	0.948885
0.726652	0.95109
0.727586	0.954765
0.72852	0.95844
0.729454	0.965055
0.730388	0.97461
0.731322	0.985635
0.732256	0.99666
0.73319	1.00548
0.734124	1.01283
0.735058	1.01797
0.735992	1.01871
0.736926	1.01504
0.73786	1.00842
0.738794	0.9996
0.739728	0.98784
0.740662	0.973875
0.741596	0.956235
0.74253	0.93933
0.743464	0.92463
0.744398	0.91287
0.745332	0.906255
0.746266	0.90552
0.7472	0.913605
0.748134	0.92904
0.749068	0.94962
0.750002	0.97314
0.750936	0.994455
0.75187	1.01136
0.752804	1.02092
0.753738	1.02312
0.754672	1.01724
0.755606	1.00695
0.75654	0.99519
0.757474	0.98049
0.758408	0.966525
0.759342	0.956235
0.760276	0.94815
0.76121	0.94521
0.762144	0.944475
0.763078	0.94815
0.764012	0.95403
0.764946	0.963585
0.76588	0.972405
0.766814	0.98196
0.767748	0.987105
0.768682	0.98784
0.769616	0.98637
0.77055	0.97755
0.771484	0.96285
0.772418	0.94521
0.773352	0.92169
0.774286	0.89817
0.77522	0.872445
0.776154	0.845985
0.777088	0.82467
0.778022	0.80556
0.778956	0.79233
0.77989	0.785715
0.780824	0.782775
0.781758	0.785715
0.782692	0.7938
0.783626	0.8085
0.78456	0.829815
0.785494	0.856275
0.786428	0.88788
0.787362	0.923895
0.788296	0.95991
0.78923	0.9996
0.790164	1.03561
0.791098	1.06649
0.792032	1.09221
0.792966	1.10985
0.7939	1.12014
0.794834	1.12161
0.795768	1.115
0.796702	1.10177
0.797636	1.08266
0.79857	1.06281
0.799504	1.04002
0.800438	1.01577
0.801372	0.991515
0.802306	0.96726
0.80324	0.944475
0.804174	0.922425
0.805108	0.89964
0.806042	0.87759
0.806976	0.856275
0.80791	0.837165
0.808844	0.8232
0.809778	0.81291
0.810712	0.806295
0.811646	0.806295
0.81258	0.80997
0.813514	0.81879
0.814448	0.82761
0.815382	0.8379
0.816316	0.847455
0.81725	0.85407
0.818184	0.859215
0.819118	0.859215
0.820052	0.85554
0.820986	0.848925
0.82192	0.840105
0.822854	0.83202
0.823788	0.823935
0.824722	0.81879
0.825656	0.816585
0.82659	0.81585
0.827524	0.816585
0.828458	0.818055
0.829392	0.816585
0.830326	0.81438
0.83126	0.80997
0.832194	0.80409
0.833128	0.800415
0.834062	0.79674
0.834996	0.798945
0.83593	0.806295
0.836864	0.819525
0.837798	0.83643
0.838732	0.856275
0.839666	0.878325
0.8406	0.89817
0.841534	0.9114
0.842468	0.91875
0.843402	0.91728
0.844336	0.909195
0.84527	0.89523
0.846204	0.88053
0.847138	0.86583
0.848072	0.851865
0.849006	0.841575
0.84994	0.832755
0.850874	0.82761
0.851808	0.82467
0.852742	0.82173
0.853676	0.816585
0.85461	0.809235
0.855544	0.800415
0.856478	0.787185
0.857412	0.77175
0.858346	0.751905
0.85928	0.731325
0.860214	0.71001
0.861148	0.68943
0.862082	0.67326
0.863016	0.660765
0.86395	0.65415
0.864884	0.65562
0.865818	0.66297
0.866752	0.67767
0.867686	0.697515
0.86862	0.72471
0.869554	0.75411
0.870488	0.784245
0.871422	0.81585
0.872356	0.84672
0.87329	0.873915
0.874224	0.898905
0.875158	0.92022
0.876092	0.93786
0.877026	0.947415
0.87796	0.94815
0.878894	0.93933
0.879828	0.92022
0.880762	0.891555
0.881696	0.85554
0.88263	0.815115
0.883564	0.775425
0.884498	0.73941
0.885432	0.710745
0.886366	0.690165
0.8873	0.681345
0.888234	0.68208
0.889168	0.6909
0.890102	0.706335
0.891036	0.72765
0.89197	0.75117
0.892904	0.775425
0.893838	0.800415
0.894772	0.82173
0.895706	0.84084
0.89664	0.85554
0.897574	0.865095
0.898508	0.869505
0.899442	0.86877
0.900376	0.863625
0.90131	0.85554
0.902244	0.84672
0.903178	0.837165
0.904112	0.83496
0.905046	0.83643
0.90598	0.84231
0.906914	0.8526
0.907848	0.86583
0.908782	0.879795
0.909716	0.891555
0.91065	0.89964
0.911584	0.90258
0.912518	0.90111
0.913452	0.894495
0.914386	0.88641
0.91532	0.875385
0.916254	0.86436
0.917188	0.85407
0.918122	0.84525
0.919056	0.835695
0.91999	0.82761
0.920924	0.818055
0.921858	0.806295
0.922792	0.796005
0.923726	0.78204
0.92466	0.77028
0.925594	0.757785
0.926528	0.74676
0.927462	0.73647
0.928396	0.729855
0.92933	0.723975
0.930264	0.71883
0.931198	0.716625
0.932132	0.713685
0.933066	0.710745
0.934	0.71001
0.934934	0.706335
0.935868	0.7056
0.936802	0.70413
0.937736	0.703395
0.93867	0.701925
0.939604	0.70119
0.940538	0.69972
0.941472	0.700455
0.942406	0.700455
0.94334	0.700455
0.944274	0.70266
0.945208	0.704865
0.946142	0.71001
0.947076	0.716625
0.94801	0.72471
0.948944	0.73353
0.949878	0.741615
0.950812	0.74823
0.951746	0.751905
0.95268	0.7497
0.953614	0.741615
0.954548	0.729855
0.955482	0.715155
0.956416	0.69972
0.95735	0.68649
0.958284	0.6762
0.959218	0.671055
0.960152	0.67179
0.961086	0.676935
0.96202	0.685755
0.962954	0.694575
0.963888	0.704865
0.964822	0.713685
0.965756	0.721035
0.96669	0.72765
0.967624	0.731325
0.968558	0.735735
0.969492	0.743085
0.970426	0.751905
0.97136	0.762195
0.972294	0.773955
0.973228	0.78645
0.974162	0.79674
0.975096	0.80409
0.97603	0.806295
0.976964	0.803355
0.977898	0.794535
0.978832	0.778365
0.979766	0.763665
0.9807	0.74823
0.981634	0.735
0.982568	0.725445
0.983502	0.722505
0.984436	0.725445
0.98537	0.73647
0.986304	0.750435
0.987238	0.768075
0.988172	0.78939
0.989106	0.81291
0.99004	0.837165
0.990974	0.862155
0.991908	0.887145
0.992842	0.909195
0.993776	0.92904
0.99471	0.94668
0.995644	0.96138
0.996578	0.972405
0.997512	0.98049
0.998446	0.988575
0.99938	0.994455
1.00031	0.99813
1.00125	1.00033
1.00218	1.00034
1.00312	0.997395
1.00405	0.99372
1.00498	0.98931
1.00592	0.985635
1.00685	0.984165
1.00779	0.9849
1.00872	0.98784
1.00965	0.992985
1.01059	0.997395
1.01152	1.00033
1.01246	1.00107
1.01339	0.998865
1.01432	0.99078
1.01526	0.97902
1.01619	0.96579
1.01713	0.951825
1.01806	0.93639
1.01899	0.92169
1.01993	0.907725
1.02086	0.897435
1.0218	0.88935
1.02273	0.88053
1.02366	0.875385
1.0246	0.87171
1.02553	0.87171
1.02647	0.875385
1.0274	0.882
1.02833	0.89376
1.02927	0.90993
1.0302	0.925365
1.03114	0.943005
1.03207	0.95697
1.033	0.96579
1.03394	0.967995
1.03487	0.96579
1.03581	0.95844
1.03674	0.94668
1.03767	0.935655
1.03861	0.92169
1.03954	0.909195
1.04048	0.8967
1.04141	0.884205
1.04234	0.87318
1.04328	0.862155
1.04421	0.851865
1.04515	0.841575
1.04608	0.832755
1.04701	0.825405
1.04795	0.819525
1.04888	0.810705
1.04982	0.80115
1.05075	0.791595
1.05168	0.78351
1.05262	0.77763
1.05355	0.77175
1.05449	0.76734
1.05542	0.76881
1.05635	0.77469
1.05729	0.78351
1.05822	0.79674
1.05916	0.81144
1.06009	0.829815
1.06102	0.84672
1.06196	0.863625
1.06289	0.879795
1.06383	0.89376
1.06476	0.90405
1.06569	0.90846
1.06663	0.90699
1.06756	0.89817
1.0685	0.882735
1.06943	0.85995
1.07036	0.83055
1.0713	0.798945
1.07223	0.766605
1.07317	0.73353
1.0741	0.704865
1.07503	0.68061
1.07597	0.66003
1.0769	0.644595
1.07784	0.634305
1.07877	0.626955
1.0797	0.62475
1.08064	0.62769
1.08157	0.634305
1.08251	0.64827
1.08344	0.666645
1.08437	0.68943
1.08531	0.71736
1.08624	0.748965
1.08718	0.78057
1.08811	0.813645
1.08904	0.844515
1.08998	0.87612
1.09091	0.904785
1.09185	0.93051
1.09278	0.951825
1.09371	0.96579
1.09465	0.970935
1.09558	0.9702
1.09652	0.962115
1.09745	0.947415
1.09838	0.92904
1.09932	0.910665
1.10025	0.893025
1.10119	0.87612
1.10212	0.862155
1.10305	0.848925
1.10399	0.83643
1.10492	0.8232
1.10586	0.810705
1.10679	0.798945
1.10772	0.785715
1.10866	0.776895
1.10959	0.771015
1.11053	0.77028
1.11146	0.772485
1.11239	0.779835
1.11333	0.78939
1.11426	0.800415
1.1152	0.812175
1.11613	0.82173
1.11706	0.832755
1.118	0.84525
1.11893	0.85848
1.11987	0.873915
1.1208	0.89082
1.12173	0.9114
1.12267	0.93492
1.1236	0.962115
1.12454	0.98784
1.12547	1.01356
1.1264	1.03561
1.12734	1.05252
1.12827	1.06281
1.12921	1.06575
1.13014	1.06354
1.13107	1.05546
1.13201	1.04444
1.13294	1.029
1.13388	1.01283
1.13481	0.99666
1.13574	0.978285
1.13668	0.95991
1.13761	0.93786
1.13855	0.91581
1.13948	0.89229
1.14041	0.870975
1.14135	0.853335
1.14228	0.8379
1.14322	0.82908
1.14415	0.825405
1.14508	0.829815
1.14602	0.840105
1.14695	0.85701
1.14789	0.878325
1.14882	0.904785
1.14975	0.932715
1.15069	0.96285
1.15162	0.99078
1.15256	1.01798
1.15349	1.0437
1.15442	1.06722
1.15536	1.09
1.15629	1.10838
1.15723	1.12308
1.15816	1.12896
1.15909	1.12823
1.16003	1.1172
1.16096	1.09441
1.1619	1.06061
1.16283	1.01797
1.16376	0.9702
1.1647	0.919485
1.16563	0.870975
1.16657	0.825405
1.1675	0.78498
1.16843	0.750435
1.16937	0.722505
1.1703	0.69678
1.17124	0.676935
1.17217	0.6615
1.1731	0.650475
1.17404	0.64239
1.17497	0.640185
1.17591	0.643125
1.17684	0.65268
1.17777	0.66738
1.17871	0.68649
1.17964	0.707805
1.18058	0.731325
1.18151	0.754845
1.18244	0.778365
1.18338	0.80115
1.18431	0.8232
1.18525	0.84525
1.18618	0.87171
1.18711	0.900375
1.18805	0.93198
1.18898	0.96873
1.18992	1.01062
1.19085	1.05546
1.19178	1.1025
1.19272	1.14439
1.19365	1.17673
1.19459	1.19511
1.19552	1.19879
1.19645	1.18629
1.19739	1.15689
1.19832	1.11794
1.19926	1.07531
1.20019	1.03194
1.20112	0.99519
1.20206	0.96432
1.20299	0.9408
1.20393	0.923895
1.20486	0.91434
1.20579	0.90699
1.20673	0.90111
1.20766	0.89523
1.2086	0.88494
1.20953	0.872445
1.21046	0.85995
1.2114	0.845985
1.21233	0.83496
1.21327	0.826875
1.2142	0.825405
1.21513	0.826875
1.21607	0.834225
1.217	0.84525
1.21794	0.856275
1.21887	0.866565
1.2198	0.873915
1.22074	0.87906
1.22167	0.88053
1.22261	0.87906
1.22354	0.87171
1.22447	0.86142
1.22541	0.845985
1.22634	0.82761
1.22728	0.807765
1.22821	0.784245
1.22914	0.763665
1.23008	0.744555
1.23101	0.726915
1.23195	0.716625
1.23288	0.71148
1.23381	0.71148
1.23475	0.715155
1.23568	0.72324
1.23662	0.735
1.23755	0.74823
1.23848	0.76146
1.23942	0.775425
1.24035	0.788655
1.24129	0.79968
1.24222	0.8085
1.24315	0.812175
1.24409	0.81144
1.24502	0.80409
1.24596	0.79233
1.24689	0.77763
1.24782	0.760725
1.24876	0.746025
1.24969	0.734265
1.25063	0.72912
1.25156	0.731325
1.25249	0.74088
1.25343	0.75852
1.25436	0.78351
1.2553	0.81438
1.25623	0.84966
1.25716	0.887145
1.2581	0.92463
1.25903	0.959175
1.25997	0.988575
1.2609	1.00915
1.26183	1.01871
1.26277	1.01724
1.2637	1.00621
1.26464	0.98784
1.26557	0.966525
1.2665	0.943005
1.26744	0.92463
1.26837	0.909195
1.26931	0.89964
1.27024	0.89523
1.27117	0.89229
1.27211	0.893025
1.27304	0.89229
1.27398	0.891555
1.27491	0.88641
1.27584	0.87906
1.27678	0.866565
1.27771	0.85113
1.27865	0.83349
1.27958	0.80997
1.28051	0.78498
1.28145	0.75999
1.28238	0.73353
1.28332	0.70854
1.28425	0.684285
1.28518	0.663705
1.28612	0.64827
1.28705	0.637245
1.28799	0.632835
1.28892	0.63651
1.28985	0.646065
1.29079	0.66003
1.29172	0.68061
1.29266	0.706335
1.29359	0.734265
1.29452	0.7644
1.29546	0.79527
1.29639	0.82614
1.29733	0.857745
1.29826	0.891555
1.29919	0.92316
1.30013	0.95256
1.30106	0.979755
1.302	1.00621
1.30293	1.0312
1.30386	1.05619
1.3048	1.08339
1.30573	1.10985
1.30667	1.13999
1.3076	1.17159
1.30853	1.20319
1.30947	1.23554
1.3104	1.26273
1.31134	1.28184
1.31227	1.29213
1.3132	1.28993
1.31414	1.27375
1.31507	1.24803
1.31601	1.21128
1.31694	1.17012
1.31787	1.12602
1.31881	1.08854
1.31974	1.05546
1.32068	1.03047
1.32161	1.0143
1.32254	1.00474
1.32348	1.00328
1.32441	1.00621
1.32535	1.01209
1.32628	1.01944
1.32721	1.02753
1.32815	1.03782
1.32908	1.04958
1.33002	1.06281
1.33095	1.07825
1.33188	1.09295
1.33282	1.10618
1.33375	1.11352
1.33469	1.11279
1.33562	1.1047
1.33655	1.08927
1.33749	1.06869
1.33842	1.04076
1.33936	1.00989
1.34029	0.97755
1.34122	0.94374
1.34216	0.90699
1.34309	0.868035
1.34403	0.82908
1.34496	0.788655
1.34589	0.7497
1.34683	0.71589
1.34776	0.684285
1.3487	0.660765
1.34963	0.64533
1.35056	0.637245
1.3515	0.640185
1.35243	0.649005
1.35337	0.66444
1.3543	0.68796
1.35523	0.713685
1.35617	0.74088
1.3571	0.768075
1.35804	0.794535
1.35897	0.81585
1.3599	0.83349
1.36084	0.84966
1.36177	0.860685
1.36271	0.8673
1.36364	0.870975
1.36457	0.87318
1.36551	0.87171
1.36644	0.866565
1.36738	0.86142
1.36831	0.85554
1.36924	0.8526
1.37018	0.8526
1.37111	0.859215
1.37205	0.86877
1.37298	0.882735
1.37391	0.89964
1.37485	0.91728
1.37578	0.93198
1.37672	0.943005
1.37765	0.950355
1.37858	0.953295
1.37952	0.95256
1.38045	0.948885
1.38139	0.94374
1.38232	0.935655
1.38325	0.923895
1.38419	0.912135
1.38512	0.89964
1.38606	0.88935
1.38699	0.879795
1.38792	0.87465
1.38886	0.876855
1.38979	0.885675
1.39073	0.904785
1.39166	0.932715
1.39259	0.965055
1.39353	1.00033
1.39446	1.03488
1.3954	1.06649
1.39633	1.08854
1.39726	1.09736
1.3982	1.09221
1.39913	1.07604
1.40007	1.04738
1.401	1.01283
1.40193	0.97314
1.40287	0.931245
1.4038	0.890085
1.40474	0.85113
1.40567	0.815115
1.4066	0.78351
1.40754	0.75705
1.40847	0.735
1.40941	0.71883
1.41034	0.707805
1.41127	0.701925
1.41221	0.70119
1.41314	0.703395
1.41408	0.707805
1.41501	0.71589
1.41594	0.725445
1.41688	0.737205
1.41781	0.7497
1.41875	0.763665
1.41968	0.776895
1.42061	0.788655
1.42155	0.798945
1.42248	0.80703
1.42342	0.812175
1.42435	0.815115
1.42528	0.81438
1.42622	0.812175
1.42715	0.806295
1.42809	0.80115
1.42902	0.7938
1.42995	0.78645
1.43089	0.779835
1.43182	0.77616
1.43276	0.77322
1.43369	0.772485
1.43462	0.772485
1.43556	0.77616
1.43649	0.782775
1.43743	0.790125
1.43836	0.79968
1.43929	0.813645
1.44023	0.826875
1.44116	0.841575
1.4421	0.85554
1.44303	0.868035
1.44396	0.87465
1.4449	0.87906
1.44583	0.87759
1.44677	0.872445
1.4477	0.86436
1.44863	0.85848
1.44957	0.8526
1.4505	0.850395
1.45144	0.853335
1.45237	0.857745
1.4533	0.865095
1.45424	0.87171
1.45517	0.87465
1.45611	0.872445
1.45704	0.865095
1.45797	0.85113
1.45891	0.831285
1.45984	0.807765
1.46078	0.78351
1.46171	0.75852
1.46264	0.734265
1.46358	0.71442
1.46451	0.69972
1.46545	0.68796
1.46638	0.676935
1.46731	0.668115
1.46825	0.65856
1.46918	0.64827
1.47012	0.63651
1.47105	0.621075
1.47198	0.60417
1.47292	0.58653
1.47385	0.57036
1.47479	0.55566
1.47572	0.5439
1.47665	0.535815
1.47759	0.531405
1.47852	0.529935
1.47946	0.529935
1.48039	0.529935
1.48132	0.5292
1.48226	0.52773
1.48319	0.524055
1.48413	0.51744
1.48506	0.510825
1.48599	0.506415
1.48693	0.502005
1.48786	0.499065
1.4888	0.497595
1.48973	0.49686
1.49066	0.499065
1.4916	0.50274
1.49253	0.509355
1.49347	0.52038
1.4944	0.537285
1.49533	0.56007
1.49627	0.590205
1.4972	0.625485
1.49814	0.666645
1.49907	0.712215
1.5	0.757785
1.50094	0.80409
1.50187	0.848925
1.50281	0.887145
1.50374	0.916545
1.50467	0.9408
1.50561	0.9555
1.50654	0.963585
1.50748	0.96285
1.50841	0.956235
1.50934	0.945945
1.51028	0.93345
1.51121	0.92022
1.51215	0.907725
1.51308	0.8967
1.51401	0.885675
1.51495	0.87759
1.51588	0.872445
1.51682	0.865095
1.51775	0.859215
1.51868	0.850395
1.51962	0.843045
1.52055	0.834225
1.52149	0.825405
1.52242	0.81879
1.52335	0.815115
1.52429	0.816585
1.52522	0.825405
1.52616	0.843045
1.52709	0.86877
1.52802	0.90258
1.52896	0.943005
1.52989	0.988575
1.53083	1.03708
1.53176	1.08118
1.53269	1.11867
1.53363	1.14586
1.53456	1.15762
1.5355	1.15248
1.53643	1.12896
1.53736	1.08559
1.5383	1.02826
1.53923	0.96138
1.54017	0.890085
1.5411	0.81879
1.54203	0.753375
1.54297	0.694575
1.5439	0.6468
1.54484	0.610785
1.54577	0.588
1.5467	0.57771
1.54764	0.58212
1.54857	0.597555
1.54951	0.622545
1.55044	0.65415
1.55137	0.690165
1.55231	0.729855
1.55324	0.76881
1.55418	0.80556
1.55511	0.8379
1.55604	0.866565
1.55698	0.887145
1.55791	0.90405
1.55885	0.91581
1.55978	0.922425
1.56071	0.9261
1.56165	0.928305
1.56258	0.931245
1.56352	0.93198
1.56445	0.934185
1.56538	0.932715
1.56632	0.9261
1.56725	0.918015
1.56819	0.90552
1.56912	0.89229
1.57005	0.87759
1.57099	0.86583
1.57192	0.857745
1.57286	0.85554
1.57379	0.857745
1.57472	0.866565
1.57566	0.87612
1.57659	0.88935
1.57753	0.90258
1.57846	0.915075
1.57939	0.92757
1.58033	0.935655
1.58126	0.94374
1.5822	0.947415
1.58313	0.951825
1.58406	0.953295
1.585	0.9555
1.58593	0.957705
1.58687	0.96138
1.5878	0.963585
1.58873	0.96285
1.58967	0.962115
1.5906	0.957705
1.59154	0.948885
1.59247	0.940065
1.5934	0.93198
1.59434	0.926835
1.59527	0.926835
1.59621	0.934185
1.59714	0.94962
1.59807	0.972405
1.59901	1.00254
1.59994	1.03415
1.60088	1.06281
1.60181	1.08707
1.60274	1.1025
1.60368	1.10912
1.60461	1.10544
1.60555	1.09295
1.60648	1.07384
1.60741	1.05031
1.60835	1.02606
1.60928	0.998865
1.61022	0.972405
1.61115	0.948885
1.61208	0.923895
1.61302	0.904785
1.61395	0.888615
1.61489	0.87465
1.61582	0.86583
1.61675	0.85995
1.61769	0.862155
1.61862	0.87024
1.61956	0.885675
1.62049	0.90846
1.62142	0.93786
1.62236	0.97314
1.62329	1.01062
1.62423	1.04738
1.62516	1.07898
1.62609	1.10176
1.62703	1.115
1.62796	1.11867
1.6289	1.11059
1.62983	1.09662
1.63076	1.07604
1.6317	1.05252
1.63263	1.02753
1.63357	1.00401
1.6345	0.979755
1.63543	0.95844
1.63637	0.93786
1.6373	0.920955
1.63824	0.90405
1.63917	0.89082
1.6401	0.87759
1.64104	0.866565
1.64197	0.854805
1.64291	0.845985
1.64384	0.83937
1.64477	0.837165
1.64571	0.8379
1.64664	0.84231
1.64758	0.85113
1.64851	0.86436
1.64944	0.87906
1.65038	0.894495
1.65131	0.909195
1.65225	0.918015
1.65318	0.923895
1.65411	0.925365
1.65505	0.920955
1.65598	0.9114
1.65692	0.89964
1.65785	0.88788
1.65878	0.875385
1.65972	0.865095
1.66065	0.85407
1.66159	0.843045
1.66252	0.834225
1.66345	0.82467
1.66439	0.81291
1.66532	0.79968
1.66626	0.78645
1.66719	0.77175
1.66812	0.759255
1.66906	0.7497
1.66999	0.74382
1.67093	0.746025
1.67186	0.75705
1.67279	0.77763
1.67373	0.806295
1.67466	0.843045
1.6756	0.887145
1.67653	0.934185
1.67746	0.982695
1.6784	1.02533
1.67933	1.06061
1.68027	1.08266
1.6812	1.09221
1.68213	1.08927
1.68307	1.07384
1.684	1.04664
1.68494	1.01209
1.68587	0.97314
1.6868	0.93639
1.68774	0.89964
1.68867	0.86436
1.68961	0.831285
1.69054	0.80262
1.69147	0.77616
1.69241	0.75264
1.69334	0.73059
1.69428	0.710745
1.69521	0.696045
1.69614	0.687225
1.69708	0.684285
1.69801	0.6909
1.69895	0.70413
1.69988	0.726915
1.70081	0.756315
1.70175	0.793065
1.70268	0.83349
1.70362	0.87171
1.70455	0.906255
1.70548	0.93345
1.70642	0.94962
1.70735	0.9555
1.70829	0.953295
1.70922	0.94374
1.71015	0.929775
1.71109	0.91581
1.71202	0.901845
1.71296	0.894495
1.71389	0.894495
1.71482	0.903315
1.71576	0.91728
1.71669	0.935655
1.71763	0.95844
1.71856	0.982695
1.71949	1.00474
1.72043	1.02092
1.72136	1.03047
1.7223	1.03414
1.72323	1.03267
1.72416	1.0268
1.7251	1.01724
1.72603	1.00328
1.72697	0.985635
1.7279	0.96579
1.72883	0.944475
1.72977	0.92169
1.7307	0.89964
1.73164	0.878325
1.73257	0.85995
1.7335	0.84672
1.73444	0.835695
1.73537	0.82761
1.73631	0.82173
1.73724	0.818055
1.73817	0.81438
1.73911	0.81291
1.74004	0.80997
1.74098	0.8085
1.74191	0.807765
1.74284	0.809235
1.74378	0.813645
1.74471	0.81879
1.74565	0.825405
1.74658	0.83349
1.74751	0.840105
1.74845	0.844515
1.74938	0.845985
1.75032	0.84378
1.75125	0.83643
1.75218	0.828345
1.75312	0.819525
1.75405	0.81291
1.75499	0.80997
1.75592	0.81144
1.75685	0.820995
1.75779	0.835695
1.75872	0.85407
1.75966	0.87612
1.76059	0.898905
1.76152	0.920955
1.76246	0.940065
1.76339	0.953295
1.76433	0.962115
1.76526	0.965055
1.76619	0.963585
1.76713	0.95991
1.76806	0.954765
1.769	0.947415
1.76993	0.940065
1.77086	0.931245
1.7718	0.922425
1.77273	0.91434
1.77367	0.904785
1.7746	0.89376
1.77553	0.885675
1.77647	0.882
1.7774	0.882735
1.77834	0.88935
1.77927	0.90111
1.7802	0.91728
1.78114	0.934185
1.78207	0.950355
1.78301	0.960645
1.78394	0.962115
1.78487	0.954765
1.78581	0.937125
1.78674	0.910665
1.78768	0.87906
1.78861	0.84672
1.78954	0.813645
1.79048	0.782775
1.79141	0.753375
1.79235	0.726915
1.79328	0.704865
1.79421	0.682815
1.79515	0.665175
1.79608	0.649005
1.79702	0.635775
1.79795	0.625485
1.79888	0.6174
1.79982	0.610785
1.80075	0.60711
1.80169	0.60858
1.80262	0.613725
1.80355	0.625485
1.80449	0.643125
1.80542	0.66738
1.80636	0.696045
1.80729	0.728385
1.80822	0.75999
1.80916	0.78939
1.81009	0.81438
1.81103	0.83202
1.81196	0.844515
1.81289	0.851865
1.81383	0.854805
1.81476	0.8526
1.8157	0.84819
1.81663	0.843045
1.81756	0.835695
1.8185	0.825405
1.81943	0.815115
1.82037	0.80409
1.8213	0.79233
1.82223	0.776895
1.82317	0.76146
1.8241	0.74235
1.82504	0.72177
1.82597	0.69825
1.8269	0.67473
1.82784	0.64974
1.82877	0.62769
1.82971	0.61005
1.83064	0.599025
1.83157	0.59682
1.83251	0.60123
1.83344	0.612255
1.83438	0.62769
1.83531	0.64533
1.83624	0.660765
1.83718	0.67326
1.83811	0.68208
1.83905	0.68796
1.83998	0.688695
1.84091	0.68796
1.84185	0.68796
1.84278	0.688695
1.84372	0.690165
1.84465	0.694575
1.84558	0.698985
1.84652	0.706335
1.84745	0.713685
1.84839	0.72177
1.84932	0.729855
1.85025	0.738675
1.85119	0.74823
1.85212	0.75999
1.85306	0.77469
1.85399	0.790125
1.85492	0.80703
1.85586	0.82467
1.85679	0.838635
1.85773	0.848925
1.85866	0.8526
1.85959	0.848925
1.86053	0.840105
1.86146	0.826875
1.8624	0.80997
1.86333	0.790125
1.86426	0.771015
1.8652	0.751905
1.86613	0.734265
1.86707	0.71736
1.868	0.703395
1.86893	0.6909
1.86987	0.68502
1.8708	0.68502
1.87174	0.691635
1.87267	0.70707
1.8736	0.729855
1.87454	0.759255
1.87547	0.79086
1.87641	0.822465
1.87734	0.84966
1.87827	0.868035
1.87921	0.876855
1.88014	0.87612
1.88108	0.86583
1.88201	0.84819
1.88294	0.82614
1.88388	0.803355
1.88481	0.78057
1.88575	0.75999
1.88668	0.74235
[truncated: 14,083 more rows]

## Sheet: OTDR_loss_vs_wavelength
Wavelength (nm)	Loss (dB/km)
1310	0.123
1550	0.095

## Sheet: cutback_loss
Wavelength (nm)	Loss (dB/km)
1200	0.566464
1200.4	0.560316
1200.8	0.554495
1201.2	0.548436
1201.6	0.540369
1202	0.533285
1202.4	0.523426
1202.8	0.517489
1203.2	0.516645
1203.6	0.514642
1204	0.515518
1204.4	0.514638
1204.8	0.511362
1205.2	0.508028
1205.6	0.502717
1206	0.494765
1206.4	0.491178
1206.8	0.491552
1207.2	0.489871
1207.6	0.489083
1208	0.484537
1208.4	0.478974
1208.8	0.473982
1209.2	0.463193
1209.6	0.453381
1210	0.445358
1210.4	0.438523
1210.8	0.436345
1211.2	0.431261
1211.6	0.428499
1212	0.423058
1212.4	0.418055
1212.8	0.412854
1213.2	0.403152
1213.6	0.397728
1214	0.389838
1214.4	0.385493
1214.8	0.385912
1215.2	0.382742
1215.6	0.381058
1216	0.377459
1216.4	0.372967
1216.8	0.367738
1217.2	0.36122
1217.6	0.356394
1218	0.35204
1218.4	0.346806
1218.8	0.344184
1219.2	0.344771
1219.6	0.341761
1220	0.339954
1220.4	0.33711
1220.8	0.334458
1221.2	0.332515
1221.6	0.327879
1222	0.324073
1222.4	0.320976
1222.8	0.319041
1223.2	0.31728
1223.6	0.317247
1224	0.317532
1224.4	0.316998
1224.8	0.316766
1225.2	0.316328
1225.6	0.315413
1226	0.314477
1226.4	0.311602
1226.8	0.309558
1227.2	0.30684
1227.6	0.304271
1228	0.301527
1228.4	0.29938
1228.8	0.298591
1229.2	0.296371
1229.6	0.294964
1230	0.292448
1230.4	0.291003
1230.8	0.288259
1231.2	0.285227
1231.6	0.281736
1232	0.279514
1232.4	0.27683
1232.8	0.274554
1233.2	0.273142
1233.6	0.271118
1234	0.26996
1234.4	0.269188
1234.8	0.267036
1235.2	0.265127
1235.6	0.262211
1236	0.259858
1236.4	0.257124
1236.8	0.253606
1237.2	0.251613
1237.6	0.248702
1238	0.247518
1238.4	0.245171
1238.8	0.243319
1239.2	0.241587
1239.6	0.239712
1240	0.238464
1240.4	0.236762
1240.8	0.235585
1241.2	0.234521
1241.6	0.23344
1242	0.231606
1242.4	0.229834
1242.8	0.228292
1243.2	0.226278
1243.6	0.225032
1244	0.223438
1244.4	0.222278
1244.8	0.220947
1245.2	0.219713
1245.6	0.218471
1246	0.217564
1246.4	0.216156
1246.8	0.214631
1247.2	0.213883
1247.6	0.211885
1248	0.210495
1248.4	0.209367
1248.8	0.208197
1249.2	0.206851
1249.6	0.205808
1250	0.204698
1250.4	0.203775
1250.8	0.20265
1251.2	0.201804
1251.6	0.200422
1252	0.199682
1252.4	0.198296
1252.8	0.197069
1253.2	0.196144
1253.6	0.194614
1254	0.193214
1254.4	0.191623
1254.8	0.19034
1255.2	0.188858
1255.6	0.187759
1256	0.186398
1256.4	0.185785
1256.8	0.18486
1257.2	0.183761
1257.6	0.18308
1258	0.181736
1258.4	0.181368
1258.8	0.18003
1259.2	0.179359
1259.6	0.178377
1260	0.17754
1260.4	0.177134
1260.8	0.176177
1261.2	0.17592
1261.6	0.175652
1262	0.175346
1262.4	0.174989
1262.8	0.174602
1263.2	0.173962
1263.6	0.173777
1264	0.173465
1264.4	0.172878
1264.8	0.172138
1265.2	0.172064
1265.6	0.171459
1266	0.171145
1266.4	0.170208
1266.8	0.169946
1267.2	0.169598
1267.6	0.168919
1268	0.169054
1268.4	0.168629
1268.8	0.16798
1269.2	0.167379
1269.6	0.167043
1270	0.166257
1270.4	0.165322
1270.8	0.164675
1271.2	0.163938
1271.6	0.163322
1272	0.16271
1272.4	0.161755
1272.8	0.161257
1273.2	0.161134
1273.6	0.160017
1274	0.159774
1274.4	0.159146
1274.8	0.158625
1275.2	0.158298
1275.6	0.157613
1276	0.157311
1276.4	0.156833
1276.8	0.156407
1277.2	0.155969
1277.6	0.155382
1278	0.155075
1278.4	0.154552
1278.8	0.153878
1279.2	0.153643
1279.6	0.153155
1280	0.152757
1280.4	0.152255
1280.8	0.151639
1281.2	0.151275
1281.6	0.150421
1282	0.149949
1282.4	0.149686
1282.8	0.148882
1283.2	0.148773
1283.6	0.148214
1284	0.147583
1284.4	0.147202
1284.8	0.146699
1285.2	0.146233
1285.6	0.145484
1286	0.145254
1286.4	0.144806
1286.8	0.144494
1287.2	0.14451
1287.6	0.14393
1288	0.143635
1288.4	0.14332
1288.8	0.142576
1289.2	0.142477
1289.6	0.142093
1290	0.141782
1290.4	0.141528
1290.8	0.141116
1291.2	0.140801
1291.6	0.140522
1292	0.140266
1292.4	0.140056
1292.8	0.139657
1293.2	0.139409
1293.6	0.139057
1294	0.1385
1294.4	0.138273
1294.8	0.138375
1295.2	0.137916
1295.6	0.137627
1296	0.137563
1296.4	0.137037
1296.8	0.136358
1297.2	0.136143
1297.6	0.135963
1298	0.135736
1298.4	0.135455
1298.8	0.134904
1299.2	0.134673
1299.6	0.134554
1300	0.134599
1300.4	0.134391
1300.8	0.133987
1301.2	0.13351
1301.6	0.13362
1302	0.133434
1302.4	0.133166
1302.8	0.132966
1303.2	0.133172
1303.6	0.132592
1304	0.132397
1304.4	0.132174
1304.8	0.132108
1305.2	0.131945
1305.6	0.131198
1306	0.131109
1306.4	0.131221
1306.8	0.131086
1307.2	0.130807
1307.6	0.130586
1308	0.129795
1308.4	0.129395
1308.8	0.129363
1309.2	0.129119
1309.6	0.128819
1310	0.128206
1310.4	0.128248
1310.8	0.128251
1311.2	0.127562
1311.6	0.12751
1312	0.127357
1312.4	0.12775
1312.8	0.127823
1313.2	0.12781
1313.6	0.127607
1314	0.127805
1314.4	0.12758
1314.8	0.127303
1315.2	0.126952
1315.6	0.126522
1316	0.126672
1316.4	0.126061
1316.8	0.125818
1317.2	0.12542
1317.6	0.125925
1318	0.125843
1318.4	0.125412
1318.8	0.125611
1319.2	0.125941
1319.6	0.125627
1320	0.125457
1320.4	0.125576
1320.8	0.124969
1321.2	0.124445
1321.6	0.123986
1322	0.124109
1322.4	0.124182
1322.8	0.123745
1323.2	0.124287
1323.6	0.123955
1324	0.123637
1324.4	0.123418
1324.8	0.123241
1325.2	0.122897
1325.6	0.122429
1326	0.122421
1326.4	0.122729
1326.8	0.122705
1327.2	0.122882
1327.6	0.123175
1328	0.123827
1328.4	0.123585
1328.8	0.123995
1329.2	0.124127
1329.6	0.123989
1330	0.12406
1330.4	0.124494
1330.8	0.124657
1331.2	0.124975
1331.6	0.125619
1332	0.125597
1332.4	0.125488
1332.8	0.125503
1333.2	0.125355
1333.6	0.124943
1334	0.124817
1334.4	0.124824
1334.8	0.12535
1335.2	0.125958
1335.6	0.12596
1336	0.126349
1336.4	0.12704
1336.8	0.127608
1337.2	0.127017
1337.6	0.126949
1338	0.127672
1338.4	0.127397
1338.8	0.126978
1339.2	0.127533
1339.6	0.128855
1340	0.128775
1340.4	0.129418
1340.8	0.130005
1341.2	0.130478
1341.6	0.129734
1342	0.129836
1342.4	0.130492
1342.8	0.130265
1343.2	0.132158
1343.6	0.133979
1344	0.135097
1344.4	0.135506
1344.8	0.136693
1345.2	0.135836
1345.6	0.136861
1346	0.135972
1346.4	0.136145
1346.8	0.139679
1347.2	0.142884
1347.6	0.145802
1348	0.146894
1348.4	0.149178
1348.8	0.148478
1349.2	0.145045
1349.6	0.147146
1350	0.146958
1350.4	0.147518
1350.8	0.151603
1351.2	0.153181
1351.6	0.153612
1352	0.152241
1352.4	0.156214
1352.8	0.155626
1353.2	0.156009
1353.6	0.160944
1354	0.167297
1354.4	0.168793
1354.8	0.170727
1355.2	0.176385
1355.6	0.174208
1356	0.169795
1356.4	0.171016
1356.8	0.178265
1357.2	0.176652
1357.6	0.181467
1358	0.188506
1358.4	0.187635
1358.8	0.195545
1359.2	0.197033
1359.6	0.200788
1360	0.208156
1360.4	0.222624
1360.8	0.230443
1361.2	0.248009
1361.6	0.275805
1362	0.312959
1362.4	0.351499
1362.8	0.406197
1363.2	0.452307
1363.6	0.48464
1364	0.520471
1364.4	0.547579
1364.8	0.538161
1365.2	0.48935
1365.6	0.445444
1366	0.418432
1366.4	0.389538
1366.8	0.372503
1367.2	0.360154
1367.6	0.347245
1368	0.334638
1368.4	0.317333
1368.8	0.298014
1369.2	0.286091
1369.6	0.273786
1370	0.262808
1370.4	0.264707
1370.8	0.264076
1371.2	0.262703
1371.6	0.263833
1372	0.262796
1372.4	0.258243
1372.8	0.257762
1373.2	0.256356
1373.6	0.253779
1374	0.25703
1374.4	0.25652
1374.8	0.253911
1375.2	0.258333
1375.6	0.257549
1376	0.256747
1376.4	0.258407
1376.8	0.257675
1377.2	0.25022
1377.6	0.249767
1378	0.256446
1378.4	0.249902
1378.8	0.248601
1379.2	0.249714
1379.6	0.252828
1380	0.251467
1380.4	0.253225
1380.8	0.253025
1381.2	0.258399
1381.6	0.257996
1382	0.259708
1382.4	0.257199
1382.8	0.261978
1383.2	0.257273
1383.6	0.250173
1384	0.239155
1384.4	0.237066
1384.8	0.235039
1385.2	0.2318
1385.6	0.231569
1386	0.22688
1386.4	0.218428
1386.8	0.213855
1387.2	0.215783
1387.6	0.219171
1388	0.216412
1388.4	0.21366
1388.8	0.209584
1389.2	0.205107
1389.6	0.195577
1390	0.196304
1390.4	0.194682
1390.8	0.195044
1391.2	0.191673
1391.6	0.200672
1392	0.203016
1392.4	0.201348
1392.8	0.201264
1393.2	0.200732
1393.6	0.191519
1394	0.188199
1394.4	0.194178
1394.8	0.203607
1395.2	0.203368
1395.6	0.213223
1396	0.209951
1396.4	0.203932
1396.8	0.190228
1397.2	0.184473
1397.6	0.177875
1398	0.17224
1398.4	0.167642
1398.8	0.17091
1399.2	0.173752
1399.6	0.177736
1400	0.188908
1400.4	0.195043
1400.8	0.19778
1401.2	0.191402
1401.6	0.179879
1402	0.170201
1402.4	0.167347
1402.8	0.159779
1403.2	0.160609
1403.6	0.16621
1404	0.168585
1404.4	0.174671
1404.8	0.175873
1405.2	0.17038
1405.6	0.162507
1406	0.163633
1406.4	0.162164
1406.8	0.164611
1407.2	0.162245
1407.6	0.163641
1408	0.157922
1408.4	0.155079
1408.8	0.157792
1409.2	0.162459
1409.6	0.161295
1410	0.159415
1410.4	0.155359
1410.8	0.148491
1411.2	0.145447
1411.6	0.14787
1412	0.14559
1412.4	0.140714
1412.8	0.141874
1413.2	0.142414
1413.6	0.142947
1414	0.15208
1414.4	0.156441
1414.8	0.155257
1415.2	0.150918
1415.6	0.143082
1416	0.136478
1416.4	0.133304
1416.8	0.133751
1417.2	0.135297
1417.6	0.135426
1418	0.137573
1418.4	0.144594
1418.8	0.146481
1419.2	0.147261
1419.6	0.148889
1420	0.14682
1420.4	0.139186
1420.8	0.135815
1421.2	0.132523
1421.6	0.13
1422	0.12945
1422.4	0.131557
1422.8	0.133163
1423.2	0.13983
1423.6	0.140033
1424	0.136298
1424.4	0.132883
1424.8	0.13241
1425.2	0.129216
1425.6	0.129892
1426	0.13023
1426.4	0.130544
1426.8	0.129124
1427.2	0.12971
1427.6	0.134083
1428	0.138111
1428.4	0.13935
1428.8	0.137898
1429.2	0.138361
1429.6	0.134403
1430	0.136282
1430.4	0.149758
1430.8	0.162365
1431.2	0.172879
1431.6	0.188045
1432	0.186943
1432.4	0.175399
1432.8	0.164165
1433.2	0.157115
1433.6	0.150981
1434	0.146303
1434.4	0.143925
1434.8	0.141504
1435.2	0.141043
1435.6	0.139149
1436	0.139268
1436.4	0.138445
1436.8	0.141606
1437.2	0.143838
1437.6	0.142278
1438	0.143641
1438.4	0.143621
1438.8	0.144043
1439.2	0.141461
1439.6	0.141036
1440	0.139816
1440.4	0.136335
1440.8	0.13334
1441.2	0.130777
1441.6	0.128632
1442	0.128902
1442.4	0.129273
1442.8	0.124893
1443.2	0.124156
1443.6	0.124905
1444	0.120685
1444.4	0.120107
1444.8	0.125591
1445.2	0.131614
1445.6	0.130158
1446	0.129504
1446.4	0.129104
1446.8	0.118768
1447.2	0.114024
1447.6	0.11384
1448	0.111321
1448.4	0.109083
1448.8	0.107878
1449.2	0.108774
1449.6	0.111157
1450	0.116028
1450.4	0.120254
1450.8	0.11989
1451.2	0.11703
1451.6	0.114485
1452	0.109586
1452.4	0.107074
1452.8	0.106647
1453.2	0.104125
1453.6	0.103222
1454	0.101379
1454.4	0.101528
1454.8	0.103846
1455.2	0.104044
1455.6	0.103435
1456	0.104014
1456.4	0.10147
1456.8	0.101508
1457.2	0.102129
1457.6	0.101866
1458	0.101349
1458.4	0.100976
1458.8	0.0989101
1459.2	0.0988561
1459.6	0.101319
1460	0.101599
1460.4	0.102364
1460.8	0.103757
1461.2	0.102765
1461.6	0.100824
1462	0.100889
1462.4	0.101579
1462.8	0.102466
1463.2	0.102874
1463.6	0.102918
1464	0.101317
1464.4	0.100829
1464.8	0.10293
1465.2	0.103865
1465.6	0.105747
1466	0.106936
1466.4	0.105243
1466.8	0.105445
1467.2	0.105563
1467.6	0.103757
1468	0.101387
1468.4	0.100587
1468.8	0.101276
1469.2	0.10228
1469.6	0.102515
1470	0.10667
1470.4	0.109722
1470.8	0.107243
1471.2	0.108084
1471.6	0.10816
1472	0.107002
1472.4	0.105538
1472.8	0.105498
1473.2	0.105528
1473.6	0.10155
1474	0.100123
1474.4	0.0986738
1474.8	0.0967052
1475.2	0.0987833
1475.6	0.0995136
1476	0.100096
1476.4	0.102663
1476.8	0.10107
1477.2	0.102647
1477.6	0.103933
1478	0.101519
1478.4	0.101106
1478.8	0.101167
1479.2	0.0993309
1479.6	0.101592
1480	0.103956
1480.4	0.102603
1480.8	0.101963
1481.2	0.102892
1481.6	0.100982
1482	0.0995105
1482.4	0.099828
1482.8	0.0974445
1483.2	0.0955049
1483.6	0.0964662
1484	0.0975045
1484.4	0.0974662
1484.8	0.0978334
1485.2	0.0978855
1485.6	0.0967372
1486	0.0983975
1486.4	0.098336
1486.8	0.0986056
1487.2	0.099097
1487.6	0.0982016
1488	0.0966631
1488.4	0.0958328
1488.8	0.0961108
1489.2	0.0964088
1489.6	0.096079
1490	0.0963021
1490.4	0.0956238
1490.8	0.0955634
1491.2	0.0959877
1491.6	0.0962656
1492	0.0964364
1492.4	0.0950912
1492.8	0.0940959
1493.2	0.0943306
1493.6	0.0944154
1494	0.0944871
1494.4	0.0951566
1494.8	0.0954021
1495.2	0.095562
1495.6	0.0952134
1496	0.0954119
1496.4	0.0949943
1496.8	0.094513
1497.2	0.0948302
1497.6	0.0939958
1498	0.0937885
1498.4	0.093856
1498.8	0.0934711
1499.2	0.0931692
1499.6	0.0928163
1500	0.09261
1500.4	0.0925714
1500.8	0.0921005
1501.2	0.092626
1501.6	0.0923411
1502	0.0924131
1502.4	0.0925802
1502.8	0.0924394
1503.2	0.0927823
1503.6	0.0931087
1504	0.0930244
1504.4	0.093067
1504.8	0.0923423
1505.2	0.092077
1505.6	0.0913926
1506	0.0910944
1506.4	0.0911154
1506.8	0.0912654
1507.2	0.0913498
1507.6	0.0916446
1508	0.0920266
1508.4	0.0919821
1508.8	0.0918161
1509.2	0.0919607
1509.6	0.0913795
1510	0.0910102
1510.4	0.0908113
1510.8	0.0913552
1511.2	0.0915262
1511.6	0.0910786
1512	0.0911738
1512.4	0.0910185
1512.8	0.0912065
1513.2	0.091509
1513.6	0.0913896
1514	0.0909832
1514.4	0.0911556
1514.8	0.0910305
1515.2	0.0909252
1515.6	0.0908123
1516	0.0908758
1516.4	0.0909591
1516.8	0.0909298
1517.2	0.0908987
1517.6	0.0908967
1518	0.0909254
1518.4	0.0909531
1518.8	0.091063
1519.2	0.0908876
1519.6	0.0908995
1520	0.0906001
1520.4	0.0908597
1520.8	0.0910145
1521.2	0.0912751
1521.6	0.0908929
1522	0.0910947
1522.4	0.0912331
1522.8	0.0914707
1523.2	0.0916157
1523.6	0.0912978
1524	0.0915
1524.4	0.0919983
1524.8	0.0918127
1525.2	0.0920697
1525.6	0.0922031
1526	0.0922919
1526.4	0.092282
1526.8	0.0922598
1527.2	0.092385
1527.6	0.0922244
1528	0.0921365
1528.4	0.0922051
1528.8	0.0919944
1529.2	0.0923151
1529.6	0.0926235
1530	0.0926377
1530.4	0.0927822
1530.8	0.0928808
1531.2	0.0928099
1531.6	0.0933224
1532	0.0935561
1532.4	0.0937281
1532.8	0.0940354
1533.2	0.0944276
1533.6	0.0946699
1534	0.0949943
1534.4	0.0952145
1534.8	0.0952091
1535.2	0.0949772
1535.6	0.0947901
1536	0.094488
1536.4	0.0939767
1536.8	0.0931891
1537.2	0.0927072
1537.6	0.0921562
1538	0.0923535
1538.4	0.0925289
1538.8	0.0928862
1539.2	0.0931642
1539.6	0.0932992
1540	0.0933225
1540.4	0.0931505
1540.8	0.0933802
1541.2	0.0932619
1541.6	0.0935234
1542	0.0933116
1542.4	0.0931998
1542.8	0.0927425
1543.2	0.0929938
1543.6	0.0927018
1544	0.0925049
1544.4	0.0924804
1544.8	0.0922739
1545.2	0.0919137
1545.6	0.0920152
1546	0.0918453
1546.4	0.0920418
1546.8	0.0917348
1547.2	0.0917811
1547.6	0.0916044
1548	0.091206
1548.4	0.0912517
1548.8	0.0913067
1549.2	0.0912774
1549.6	0.0913261
1550	0.090699
1550.4	0.091037
1550.8	0.090883
1551.2	0.0912216
1551.6	0.0911008
1552	0.0910334
1552.4	0.0913038
1552.8	0.0915144
1553.2	0.0913911
1553.6	0.0915602
1554	0.0915815
1554.4	0.0917595
1554.8	0.0916982
1555.2	0.0917507
1555.6	0.0914008
1556	0.0915154
1556.4	0.0916032
1556.8	0.0915799
1557.2	0.0915474
1557.6	0.091694
1558	0.0916327
1558.4	0.092013
1558.8	0.0916187
1559.2	0.0918516
1559.6	0.0916721
1560	0.0915654
1560.4	0.0920573
1560.8	0.092103
1561.2	0.091899
1561.6	0.0925384
1562	0.0924409
1562.4	0.0920085
1562.8	0.092237
1563.2	0.0924728
1563.6	0.0922801
1564	0.0924348
1564.4	0.0924959
1564.8	0.0928002
1565.2	0.0925558
1565.6	0.0930857
1566	0.0935886
1566.4	0.0939409
1566.8	0.0946738
1567.2	0.0957987
1567.6	0.0967232
1568	0.0980917
1568.4	0.0997808
1568.8	0.10168
1569.2	0.10356
1569.6	0.10601
1570	0.107992
1570.4	0.109153
1570.8	0.110011
1571.2	0.111203
1571.6	0.111612
1572	0.110743
1572.4	0.110706
1572.8	0.109825
1573.2	0.1091
1573.6	0.108287
1574	0.106832
1574.4	0.105
1574.8	0.102651
1575.2	0.100826
1575.6	0.100517
1576	0.102476
1576.4	0.104486
1576.8	0.105761
1577.2	0.106429
1577.6	0.107248
1578	0.10711
1578.4	0.107166
1578.8	0.106221
1579.2	0.10635
1579.6	0.10606
1580	0.105363
1580.4	0.104374
1580.8	0.104426
1581.2	0.103337
1581.6	0.102485
1582	0.101914
1582.4	0.101384
1582.8	0.0997347
1583.2	0.0992358
1583.6	0.0987362
1584	0.0981373
1584.4	0.0973199
1584.8	0.0965039
1585.2	0.0965809
1585.6	0.0962666
1586	0.0960186
1586.4	0.0957343
1586.8	0.0954112
1587.2	0.0949898
1587.6	0.0952823
1588	0.0950139
1588.4	0.0947452
1588.8	0.0944867
1589.2	0.094849
1589.6	0.0951507
1590	0.0946816
1590.4	0.0946769
1590.8	0.0943154
1591.2	0.0949733
1591.6	0.0951113
1592	0.0947957
1592.4	0.0946136
1592.8	0.0949055
1593.2	0.0950882
1593.6	0.0952902
1594	0.0953487
1594.4	0.0953838
1594.8	0.0957235
1595.2	0.0958759
1595.6	0.0960249
1596	0.0969672
1596.4	0.0969449
1596.8	0.097646
1597.2	0.0983897
1597.6	0.0992886
1598	0.100594
1598.4	0.101957
1598.8	0.103611
1599.2	0.105491
1599.6	0.10696
1600	0.109104
1600.4	0.110662
1600.8	0.112063
1601.2	0.112748
1601.6	0.113096
1602	0.11354
1602.4	0.113659
1602.8	0.11343
1603.2	0.11339
1603.6	0.112579
1604	0.111332
1604.4	0.109489
1604.8	0.107317
1605.2	0.105256
1605.6	0.103259
1606	0.104324
1606.4	0.106866
1606.8	0.108915
1607.2	0.110532
1607.6	0.111321
1608	0.112216
1608.4	0.112565
1608.8	0.11336
1609.2	0.113444
1609.6	0.113817
1610	0.11316
1610.4	0.112447
1610.8	0.111168
1611.2	0.11074
1611.6	0.109921
1612	0.109382
1612.4	0.107855
1612.8	0.106397
1613.2	0.10573
1613.6	0.10517
1614	0.104018
1614.4	0.103402
1614.8	0.103013
1615.2	0.103357
1615.6	0.102476
1616	0.102248
1616.4	0.101817
1616.8	0.101485
1617.2	0.101418
1617.6	0.101382
1618	0.101015
1618.4	0.100272
1618.8	0.100088
1619.2	0.0993579
1619.6	0.0997632
1620	0.0994876
1620.4	0.0994681
1620.8	0.0990952
1621.2	0.0993623
1621.6	0.0989926
1622	0.099997
1622.4	0.0995111
1622.8	0.0991974
1623.2	0.0992689
1623.6	0.0991398
1624	0.0995156
1624.4	0.0996762
1624.8	0.0996607
1625.2	0.0999973
1625.6	0.0994082
1626	0.0998108
1626.4	0.0992462
1626.8	0.100472
1627.2	0.0998451
1627.6	0.100519
1628	0.0993764
1628.4	0.100551
1628.8	0.100194
1629.2	0.100246
1629.6	0.100259
1630	0.0999417
1630.4	0.101221
1630.8	0.100413
1631.2	0.100914
1631.6	0.100235
1632	0.101159
1632.4	0.100598
1632.8	0.100719
1633.2	0.100759
1633.6	0.101908
1634	0.100647
1634.4	0.100498
1634.8	0.101682
1635.2	0.102273
1635.6	0.101498
1636	0.102822
1636.4	0.102619
1636.8	0.101826
1637.2	0.102903
1637.6	0.102657
1638	0.103161
1638.4	0.10398
1638.8	0.10345
1639.2	0.103446
1639.6	0.104212
1640	0.104421
1640.4	0.105029
1640.8	0.10562
1641.2	0.105683
1641.6	0.105433
1642	0.105777
1642.4	0.105569
1642.8	0.105715
1643.2	0.105525
1643.6	0.105435
1644	0.106634
1644.4	0.106666
1644.8	0.106047
1645.2	0.106482
1645.6	0.105347
1646	0.105995
1646.4	0.106771
1646.8	0.107531
1647.2	0.108951
1647.6	0.109422
1648	0.109381
1648.4	0.110385
1648.8	0.110004
1649.2	0.110753
1649.6	0.110954
1650	0.111606

## Sheet: Cutback_loss_long_wavelengths
Wavelength (nm)	Loss (dB/km)
1648	0.109381
1648.4	0.110245
1648.8	0.108055
1649.2	0.108094
1649.6	0.110974
1650	0.116261
1650.4	0.116227
1650.8	0.117999
1651.2	0.113709
1651.6	0.120143
1652	0.116433
1652.4	0.116166
1652.8	0.117804
1653.2	0.120255
1653.6	0.114539
1654	0.121152
1654.4	0.116801
1654.8	0.110662
1655.2	0.11484
1655.6	0.115592
1656	0.117781
1656.4	0.110869
1656.8	0.114122
1657.2	0.115564
1657.6	0.111526
1658	0.111994
1658.4	0.110239
1658.8	0.109922
1659.2	0.108373
1659.6	0.108423
1660	0.111064
1660.4	0.109264
1660.8	0.109582
1661.2	0.107131
1661.6	0.108395
1662	0.111916
1662.4	0.113058
1662.8	0.11113
1663.2	0.113102
1663.6	0.110462
1664	0.117085
1664.4	0.11669
1664.8	0.123452
1665.2	0.122293
1665.6	0.124483
1666	0.131512
1666.4	0.135501
1666.8	0.129334
1667.2	0.142508
1667.6	0.144737
1668	0.140988
1668.4	0.145578
1668.8	0.13842
1669.2	0.131953
1669.6	0.132576
1670	0.125925
1670.4	0.124522
1670.8	0.120739
1671.2	0.119146
1671.6	0.122656
1672	0.120873
1672.4	0.123146
1672.8	0.119469
1673.2	0.127195
1673.6	0.12094
1674	0.13017
1674.4	0.126978
1674.8	0.126377
1675.2	0.121391
1675.6	0.124137
1676	0.128271
1676.4	0.125619
1676.8	0.124533
1677.2	0.127251
1677.6	0.125613
1678	0.127535
1678.4	0.128711
1678.8	0.126906
1679.2	0.122773
1679.6	0.120717
1680	0.123057
1680.4	0.122221
1680.8	0.125558
1681.2	0.130755
1681.6	0.125045
1682	0.120193
1682.4	0.120071
1682.8	0.116088
1683.2	0.121252
1683.6	0.121636
1684	0.121001
1684.4	0.121018
1684.8	0.117002
1685.2	0.125469
1685.6	0.120305
1686	0.117926
1686.4	0.120539
1686.8	0.119018
1687.2	0.115938
1687.6	0.120333
1688	0.118868
1688.4	0.117492
1688.8	0.116595
1689.2	0.123224
1689.6	0.122438
1690	0.121246
1690.4	0.119252
1690.8	0.120706
1691.2	0.119246
1691.6	0.11909
1692	0.121096
1692.4	0.118717
1692.8	0.120099
1693.2	0.119536
1693.6	0.121324
1694	0.125608
1694.4	0.12206
1694.8	0.125173
1695.2	0.120121
1695.6	0.125842
1696	0.12368
1696.4	0.12685
1696.8	0.122266
1697.2	0.123552
1697.6	0.126895
1698	0.125262
1698.4	0.124689
1698.8	0.126042
1699.2	0.123096
1699.6	0.126566
1700	0.129123
1700.4	0.130733
1700.8	0.131429
1701.2	0.130532
1701.6	0.128727
1702	0.130371
1702.4	0.128928
1702.8	0.128426
1703.2	0.130772
1703.6	0.127234
1704	0.132844
1704.4	0.130504
1704.8	0.128287
1705.2	0.1269
1705.6	0.127346
1706	0.12714
1706.4	0.123346
1706.8	0.1268
1707.2	0.129791
1707.6	0.124343
1708	0.132019
1708.4	0.130332
1708.8	0.124873
1709.2	0.128042
1709.6	0.129084
1710	0.128237
1710.4	0.129791
1710.8	0.125185
1711.2	0.123836
1711.6	0.131641
1712	0.130454
1712.4	0.131891
1712.8	0.133596
1713.2	0.133223
1713.6	0.134069
1714	0.128811
1714.4	0.128649
1714.8	0.137584
1715.2	0.13378
1715.6	0.134437
1716	0.136359
1716.4	0.142592
1716.8	0.142865
1717.2	0.150424
1717.6	0.150574
1718	0.144241
1718.4	0.153438
1718.8	0.159014
1719.2	0.156212
1719.6	0.153727
1720	0.160724
1720.4	0.157281
1720.8	0.171307
1721.2	0.163398
1721.6	0.165186
1722	0.177574
1722.4	0.173653
1722.8	0.16884
1723.2	0.173664
1723.6	0.188609
1724	0.188682
1724.4	0.194152
1724.8	0.199733
1725.2	0.190815
1725.6	0.165035
1726	0.197683
1726.4	0.224243
1726.8	0.204641
1727.2	0.227947
1727.6	0.242815
1728	0.231396
1728.4	0.193467
1728.8	0.182443
1729.2	0.222182
1729.6	0.233668
1730	0.244848
1730.4	0.276716
1730.8	0.308245
1731.2	0.286888
1731.6	0.235974
1732	0.207604
1732.4	0.216567
1732.8	0.222215
1733.2	0.259994
1733.6	0.284287
1734	0.323775
1734.4	0.389751
1734.8	0.36743
1735.2	0.279563
1735.6	0.249171
1736	0.235562
1736.4	0.210919
1736.8	0.223118
1737.2	0.286643
1737.6	0.32451
1738	0.382927
1738.4	0.464991
1738.8	0.43901
1739.2	0.348608
1739.6	0.277023
1740	0.25307
1740.4	0.218355
1740.8	0.200647
1741.2	0.240709
1741.6	0.295583
1742	0.365659
1742.4	0.419609
1742.8	0.512891
1743.2	0.486704
1743.6	0.388815
1744	0.310818
1744.4	0.268611
1744.8	0.231975
1745.2	0.191924
1745.6	0.199884
1746	0.233011
1746.4	0.305649
1746.8	0.368957
1747.2	0.426766
1747.6	0.528226
1748	0.542754
1748.4	0.420032
1748.8	0.338359
1749.2	0.286348
1749.6	0.24272
1750	0.194709
1750.4	0.1872
1750.8	0.197711
1751.2	0.22988
1751.6	0.296502
1752	0.361531
1752.4	0.415553
1752.8	0.497427
1753.2	0.528326
1753.6	0.428471
1754	0.342119
1754.4	0.296202
1754.8	0.254123
1755.2	0.202301
1755.6	0.185924
1756	0.18442
1756.4	0.185768
1756.8	0.212166
1757.2	0.270756
1757.6	0.326789
1758	0.368957
1758.4	0.422282
1758.8	0.474867
1759.2	0.403906
1759.6	0.308501
1760	0.270333
1760.4	0.243383
1760.8	0.195043
1761.2	0.16728
1761.6	0.174561
1762	0.170366
1762.4	0.170182
1762.8	0.168745
1763.2	0.164974
1763.6	0.161721
1764	0.164779
1764.4	0.167213
1764.8	0.165848
1765.2	0.174321
1765.6	0.166818
1766	0.163955
1766.4	0.169698
1766.8	0.173162
1767.2	0.168322
1767.6	0.164233
1768	0.172856
1768.4	0.175875
1768.8	0.173162
1769.2	0.18637
1769.6	0.228382
1770	0.298669
1770.4	0.339617
1770.8	0.383139
1771.2	0.485857
1771.6	0.481836
1772	0.381886
1772.4	0.296519
1772.8	0.26938
1773.2	0.228048
1773.6	0.193082
1774	0.178627
1774.4	0.174917
1774.8	0.177296
1775.2	0.175446
1775.6	0.186002
1776	0.19374
1776.4	0.222928
1776.8	0.292676
1777.2	0.351611
1777.6	0.38466
1778	0.473714
1778.4	0.526755
1778.8	0.434437
1779.2	0.338748
1779.6	0.291506
1780	0.26445
1780.4	0.2101
1780.8	0.19042
1781.2	0.187462
1781.6	0.186604
1782	0.190019
1782.4	0.186665
1782.8	0.183574
1783.2	0.187022
1783.6	0.212161
1784	0.261637
1784.4	0.328276
1784.8	0.39394
1785.2	0.457861
1785.6	0.542592
1786	0.521213
1786.4	0.399282
1786.8	0.325134
1787.2	0.295912
1787.6	0.240887
1788	0.200602
1788.4	0.189617
1788.8	0.189244
1789.2	0.193522
1789.6	0.191211
1790	0.20029
1790.4	0.20434
1790.8	0.21044
1791.2	0.215286
1791.6	0.24267
1792	0.300842
1792.4	0.37021
1792.8	0.403059
1793.2	0.479485
1793.6	0.515615
1794	0.457532
1794.4	0.354841
1794.8	0.31347
1795.2	0.280248
1795.6	0.235083
1796	0.213815
1796.4	0.209136
1796.8	0.212239
1797.2	0.200864
1797.6	0.20502
1798	0.199232
1798.4	0.202418
1798.8	0.195405
1799.2	0.206017
1799.6	0.218517
1800	0.25024
1800.4	0.307253
1800.8	0.357849
1801.2	0.383328
1801.6	0.454858
1802	0.452184
1802.4	0.375229
1802.8	0.307866
1803.2	0.284821
1803.6	0.257454
1804	0.208234
1804.4	0.209281
1804.8	0.209164
1805.2	0.210969
1805.6	0.213821
1806	0.215971
1806.4	0.225602
1806.8	0.225886
1807.2	0.220021
1807.6	0.216734
1808	0.214216
1808.4	0.232939
1808.8	0.254802
1809.2	0.306512
1809.6	0.333685
1810	0.365069
1810.4	0.414863
1810.8	0.400586
1811.2	0.338982
1811.6	0.300301
1812	0.299388
1812.4	0.269597
1812.8	0.255159
1813.2	0.236275
1813.6	0.23715
1814	0.228889
1814.4	0.224282
1814.8	0.233913
1815.2	0.237729
1815.6	0.243779
1816	0.248357
1816.4	0.248335
1816.8	0.241985
1817.2	0.234877
1817.6	0.247878
1818	0.273547
1818.4	0.301772
1818.8	0.320316
1819.2	0.338654
1819.6	0.397238
1820	0.371118
1820.4	0.31186
1820.8	0.299923
1821.2	0.286788
1821.6	0.276728
1822	0.265915
1822.4	0.262829
1822.8	0.248859
1823.2	0.24545
1823.6	0.230755
1824	0.229624
1824.4	0.226961
1824.8	0.223786
1825.2	0.237105
1825.6	0.240893
1826	0.248558
1826.4	0.239512
1826.8	0.24233
1827.2	0.24741
1827.6	0.269603
1828	0.279223
1828.4	0.291946
1828.8	0.29623
1829.2	0.346608
1829.6	0.323452
1830	0.287027
1830.4	0.285796
1830.8	0.285657
1831.2	0.272132
1831.6	0.244703
1832	0.25986
1832.4	0.261175
1832.8	0.257576
1833.2	0.269458
1833.6	0.285412
1834	0.292793
1834.4	0.309136
1834.8	0.299249
1835.2	0.307615
1835.6	0.340191
1836	0.331306
1836.4	0.32338
1836.8	0.319753
1837.2	0.323001
1837.6	0.32016
1838	0.340436
1838.4	0.329301
1838.8	0.33608
1839.2	0.34775
1839.6	0.357671
1840	0.342603
1840.4	0.312072
1840.8	0.329546
1841.2	0.349644
1841.6	0.343138
1842	0.3184
1842.4	0.331925
1842.8	0.331852
1843.2	0.312144
1843.6	0.295383
1844	0.288999
1844.4	0.288943
1844.8	0.284777
1845.2	0.287573
1845.6	0.290369
1846	0.306373
1846.4	0.319659
1846.8	0.335044
1847.2	0.338164
1847.6	0.377925
1848	0.372756
1848.4	0.369035
1848.8	0.373625
1849.2	0.384532
1849.6	0.349466
1850	0.362868
1850.4	0.36137
1850.8	0.345589
1851.2	0.324594
1851.6	0.311526
1852	0.308462
1852.4	0.315899
1852.8	0.323463
1853.2	0.345026
1853.6	0.35102
1854	0.342887
1854.4	0.330476
1854.8	0.33212
1855.2	0.3163
1855.6	0.326109
1856	0.32617
1856.4	0.321842
1856.8	0.346993
1857.2	0.347734
1857.6	0.348279
1858	0.324282
1858.4	0.327947
1858.8	0.320544
1859.2	0.328276
1859.6	0.373346
1860	0.377418
1860.4	0.391099
1860.8	0.394687
1861.2	0.383022
1861.6	0.349839
1862	0.327129
1862.4	0.330794
1862.8	0.329056
1863.2	0.33398
1863.6	0.345572
1864	0.357493
1864.4	0.354401
1864.8	0.360696
1865.2	0.355114
1865.6	0.336147
1866	0.341667
1866.4	0.341979
1866.8	0.354513
1867.2	0.361916
1867.6	0.3954
1868	0.40307
1868.4	0.42597
1868.8	0.396313
1869.2	0.385662
1869.6	0.393896
1870	0.416411
1870.4	0.436621
1870.8	0.43964
1871.2	0.441868
1871.6	0.445528
1872	0.450758
1872.4	0.447383
1872.8	0.447098
1873.2	0.442742
1873.6	0.455543
1874	0.463414
1874.4	0.452574
1874.8	0.432203
1875.2	0.437818
1875.6	0.434565
1876	0.435635
1876.4	0.469803
1876.8	0.457521
1877.2	0.435156
1877.6	0.448937
1878	0.438916
1878.4	0.434164
1878.8	0.429139
1879.2	0.417341
1879.6	0.431373
1880	0.429903
1880.4	0.455499
1880.8	0.451466
1881.2	0.452257
1881.6	0.450329
1882	0.45151
1882.4	0.448692
1882.8	0.440615
1883.2	0.459654
1883.6	0.48178
1884	0.462183
1884.4	0.463693
1884.8	0.495232
1885.2	0.503582
1885.6	0.473992
1886	0.49282
1886.4	0.483702
1886.8	0.491985
1887.2	0.475396
1887.6	0.478387
1888	0.479145
1888.4	0.463035
1888.8	0.473118
1889.2	0.482287
1889.6	0.491756
1890	0.495684
1890.4	0.509988
1890.8	0.482226
1891.2	0.483061
1891.6	0.507237
1892	0.527229
1892.4	0.517609
1892.8	0.519124
1893.2	0.552697
1893.6	0.5268
1894	0.50722
1894.4	0.509348
1894.8	0.515993
1895.2	0.46586
1895.6	0.477803
1896	0.46108
1896.4	0.474432
1896.8	0.474895
1897.2	0.48754
1897.6	0.471514
1898	0.517068
1898.4	0.503582
1898.8	0.515821
1899.2	0.520678
1899.6	0.517397
1900	0.560022
1900.4	0.545851
1900.8	0.537267
1901.2	0.511988
1901.6	0.502207
1902	0.510813
1902.4	0.512027
1902.8	0.523252
1903.2	0.511064
1903.6	0.520895
1904	0.532649
1904.4	0.525001
1904.8	0.550201
1905.2	0.554301
1905.6	0.587038
1906	0.66752
1906.4	0.62685
1906.8	0.589768
1907.2	0.57353
1907.6	0.542536
1908	0.541144
1908.4	0.56464
1908.8	0.561114
1909.2	0.573252
1909.6	0.551878
1910	0.578248
1910.4	0.590325
1910.8	0.620082
1911.2	0.587729
1911.6	0.591979
1912	0.636069
1912.4	0.627886
1912.8	0.631033
1913.2	0.646943
1913.6	0.681802
1914	0.680153
1914.4	0.65722
1914.8	0.635156
1915.2	0.636175
1915.6	0.65395
1916	0.651644
1916.4	0.658033
1916.8	0.646341
1917.2	0.667659
1917.6	0.652318
1918	0.625157
1918.4	0.679769
1918.8	0.697026
1919.2	0.679095
