# Supplementary material for: Broadband optical fibre with an attenuation lower than 0.1 decibel per kilometre
Source: Nat Photonics. 2025 Sep 1;19(11):1203–8. doi: 10.1038/s41566-025-01747-5 (PMC12586140; doi:10.1038/s41566-025-01747-5)
Supplement: Supplementary file 4 — All data in Fig. 4. [file 41566_2025_1747_MOESM4_ESM.xlsx]

## Sheet: Sato_2025_PSCF
Wavelength (nm)	Loss (dB/km)
1509.89	0.148834
1511.55	0.148446
1512.99	0.147982
1515.43	0.147284
1517.76	0.146716
1519.53	0.146225
1521.2	0.145863
1522.75	0.145399
1525.41	0.144804
1527.29	0.144185
1529.84	0.14372
1532.39	0.143306
1534.5	0.142867
1536.94	0.142376
1539.71	0.141886
1544.15	0.14124
1547.92	0.140801
1551.13	0.140387
1554.46	0.140077
1558.67	0.139871
1563.22	0.139716
1567.87	0.139716
1570.2	0.139716
1573.08	0.14
1577.63	0.140336
1580.18	0.140775
1582.28	0.141033
1583.95	0.141421
1586.05	0.141627
1588.6	0.14217
1590.16	0.142583
1592.37	0.142945
1594.04	0.143461
1595.92	0.143797
1597.8	0.144804
1600.02	0.145295
1603.46	0.146509
1605.9	0.147465
1608.23	0.148808
1609.78	0.149351

## Sheet: Nagayama_2002_PSCF
Wavelength (nm)	Loss (dB/km)
1005.91	0.721711
1018.79	0.693544
1030.17	0.663081
1042.18	0.633374
1050.01	0.604905
1063.67	0.577612
1077.57	0.550106
1091.47	0.523475
1105.38	0.497219
1119.28	0.475839
1133.19	0.45721
1147.09	0.438331
1161	0.421702
1174.9	0.402323
1188.81	0.386194
1202.71	0.36694
1216.62	0.350811
1230.52	0.343935
1244.42	0.34356
1258.33	0.321555
1272.23	0.29905
1286.14	0.283921
1300.57	0.273006
1313.07	0.266427
1327.85	0.263167
1341.76	0.272169
1355.98	0.285193
1364.39	0.319354
1368.88	0.363189
1370.2	0.427766
1370.2	0.395446
1371.67	0.471241
1372.72	0.508221
1373.59	0.549286
1374.62	0.590936
1377.15	0.626635
1377.78	0.663631
1378.88	0.745232
1379.26	0.707182
1382.84	0.778881
1386.97	0.7511
1391.01	0.72176
1392.09	0.686411
1394.14	0.643765
1395.03	0.604296
1397.63	0.566424
1398.64	0.530226
1400.83	0.481605
1404.33	0.429829
1406.22	0.390461
1409.76	0.355081
1413.81	0.321791
1419.99	0.288893
1425.81	0.252882
1434.03	0.224658
1447.94	0.201653
1461.84	0.1859
1475.74	0.174272
1489.65	0.166395
1503.55	0.161769
1517.46	0.157018
1531.36	0.153768
1545.27	0.149266
1559.17	0.149767
1573.08	0.149266
1586.98	0.150642
1600.88	0.154893
1614.79	0.161019
1628.69	0.172897
1642.6	0.184649
1656.5	0.203028
1669.78	0.227246
1681.15	0.261079
1692.78	0.28831
1699.76	0.320293
1703.9	0.354359
1709.71	0.384944
1715.91	0.414185
1721.6	0.448334
1727.45	0.4835
1733.03	0.515973
1736.14	0.551249
1740.31	0.586229
1742.88	0.624074
1743.72	0.658771

## Sheet: gas_free_cutback
Wavelength (nm)	Loss (dB/km)
1200	0.566464
1208.08	0.466108
1216.16	0.385351
1224.24	0.321722
1232.32	0.27275
1240.4	0.235964
1248.48	0.208893
1256.57	0.189093
1264.65	0.174313
1272.73	0.162414
1280.81	0.152214
1288.89	0.143658
1296.97	0.136758
1305.05	0.131504
1313.13	0.12762
1321.21	0.124638
1329.29	0.122087
1337.37	0.119655
1345.45	0.117315
1353.54	0.115068
1361.62	0.112914
1369.7	0.110854
1377.78	0.108889
1385.86	0.10702
1393.94	0.105248
1402.02	0.103574
1410.1	0.101998
1418.18	0.100522
1426.26	0.0991462
1434.34	0.0978716
1442.42	0.0966991
1450.51	0.0956297
1458.59	0.094664
1466.67	0.0938031
1474.75	0.0930479
1482.83	0.0923991
1490.91	0.0918577
1498.99	0.0914246
1507.07	0.0911006
1515.15	0.0908867
1523.23	0.0907852
1531.31	0.0907995
1539.39	0.0909328
1547.47	0.0911884
1555.56	0.0915697
1563.64	0.09208
1571.72	0.0927225
1579.8	0.0935005
1587.88	0.0944175
1595.96	0.0954762
1604.04	0.0966759
1612.12	0.0980138
1620.2	0.0994873
1628.28	0.101094
1636.36	0.10283
1644.44	0.104695
1652.53	0.106709
1660.61	0.108905
1668.69	0.111316
1676.77	0.113975
1684.85	0.116916
1692.93	0.120172
1701.01	0.123777
1709.09	0.127763
1717.17	0.132159
1725.25	0.136961
1733.33	0.142155
1741.41	0.147727
1749.49	0.153662
1757.58	0.159946
1765.66	0.166566
1773.74	0.173582
1781.82	0.181279
1789.9	0.189983
1797.98	0.200017
1806.06	0.211706
1814.14	0.225192
1822.22	0.24012
1830.3	0.256052
1838.38	0.272551
1846.46	0.289181
1854.55	0.306174
1862.63	0.325332
1870.71	0.348685
1878.79	0.378258
1886.87	0.416082
1894.95	0.464182
1903.03	0.524589
1911.11	0.599328
1919.19	0.690429
1927.27	0.79992
1935.35	0.929828
1943.43	1.08218
1951.52	1.25901
1959.6	1.46233
1967.68	1.69419
1975.76	1.95661
1983.84	2.25161
1991.92	2.58122
2000	2.94747

## Sheet: 850nm_HCF
Wavelength (nm)	Loss (dB/km)
460	1.16144
470	0.984371
480	0.849086
490	0.742875
500	0.657671
510	0.588123
520	0.530541
530	0.48231
540	0.441515
550	0.406731
560	0.376869
570	0.351087
580	0.328722
590	0.309247
600	0.292233
610	0.277333
620	0.264261
630	0.252778
640	0.242686
650	0.233816
660	0.226025
670	0.219193
680	0.213214
690	0.207996
700	0.203465
710	0.199551
720	0.196192
730	0.193336
740	0.190942
750	0.188968
760	0.187376
770	0.186129
780	0.185202
790	0.184585
800	0.184253
810	0.184156
820	0.18431
830	0.184661
840	0.185259
850	0.186045
860	0.18704
870	0.18819
880	0.189533
890	0.190955
900	0.192709
910	0.194472
920	0.196737
930	0.199075
940	0.20169
950	0.20455
960	0.207472
970	0.210698
980	0.213568
990	0.217586
1000	0.222923
1010	0.227966
1020	0.240857
1030	0.240689
1040	0.246734
1050	0.261109
1060	0.292211
1070	0.330151
1080	0.411903
1090	0.475814
1100	0.506164
1110	0.575572
1120	0.823745

## Sheet: 1060nm_HCF
Wavelength (nm)	Loss (dB/km)
530	1.08046
540	0.922831
550	0.800817
560	0.703878
570	0.625234
580	0.560338
590	0.506033
600	0.460058
610	0.420753
620	0.38687
630	0.357455
640	0.331763
650	0.309206
660	0.289312
670	0.271699
680	0.256052
690	0.242113
700	0.229663
710	0.218523
720	0.208537
730	0.199573
740	0.19152
750	0.184278
760	0.177765
770	0.171908
780	0.166642
790	0.161908
800	0.157661
810	0.153857
820	0.150455
830	0.147418
840	0.144718
850	0.14233
860	0.140231
870	0.138395
880	0.136793
890	0.135419
900	0.134258
910	0.133292
920	0.132527
930	0.131903
940	0.131457
950	0.131122
960	0.130986
970	0.130937
980	0.131076
990	0.131294
1000	0.131628
1010	0.132126
1020	0.132592
1030	0.133321
1040	0.134134
1050	0.13501
1060	0.136347
1070	0.13762
1080	0.138937
1090	0.140609
1100	0.142628
1110	0.144205
1120	0.145878
1130	0.148365
1140	0.151296
1150	0.154284
1160	0.158063
1170	0.168694
1180	0.169236
1190	0.171093
1200	0.17981
1210	0.203568
1220	0.226233
1230	0.272909
1240	0.346287
1250	0.390319
1260	0.389736
1270	0.438037
1280	0.592389
1290	0.873557
1300	1.18873

## Sheet: 1310nm_HCF
Wavelength (nm)	Loss (dB/km)
720	1.18969
730	0.983911
740	0.831709
750	0.715452
760	0.6243
770	0.551264
780	0.491666
790	0.442281
800	0.400812
810	0.36559
820	0.335381
830	0.309239
840	0.286446
850	0.266442
860	0.248772
870	0.233088
880	0.219098
890	0.206566
900	0.195294
910	0.185128
920	0.175926
930	0.167572
940	0.15997
950	0.153037
960	0.146705
970	0.140908
980	0.135587
990	0.130707
1000	0.126218
1010	0.122091
1020	0.118294
1030	0.114784
1040	0.111551
1050	0.108569
1060	0.105822
1070	0.103291
1080	0.100958
1090	0.0987954
1100	0.0968064
1110	0.0949725
1120	0.0932959
1130	0.0917494
1140	0.0903627
1150	0.0890657
1160	0.0879012
1170	0.08682
1180	0.0858299
1190	0.084978
1200	0.0841602
1210	0.0835034
1220	0.082915
1230	0.0823615
1240	0.0819811
1250	0.0815738
1260	0.081186
1270	0.0810175
1280	0.080833
1290	0.080625
1300	0.0807118
1310	0.0809228
1320	0.0809343
1330	0.0813379
1340	0.0820147
1350	0.0825638
1360	0.0828733
1370	0.0834534
1380	0.0843708
1390	0.0852426
1400	0.0858496
1410	0.0864119
1420	0.087348
1430	0.0892479
1440	0.0909284
1450	0.0928884
1460	0.0954261
1470	0.100975
1480	0.110674
1490	0.109597
1500	0.109397
1510	0.115422
1520	0.129072
1530	0.150884
1540	0.170184
1550	0.200518
1560	0.25708
1570	0.313832
1580	0.351276
1590	0.367056
1600	0.400433

## Sheet: idealised_1550_dnanf
Wavelength (nm)	Loss (dB/km)
990	0.993937
1010	0.721239
1030	0.552747
1050	0.440692
1070	0.362043
1090	0.304491
1110	0.261006
1130	0.227241
1150	0.200465
1170	0.178878
1190	0.161186
1210	0.146478
1230	0.134187
1250	0.123798
1270	0.114899
1290	0.107267
1310	0.100723
1330	0.0950921
1350	0.090191
1370	0.0858954
1390	0.0821455
1410	0.0789576
1430	0.0763075
1450	0.0738484
1470	0.0717402
1490	0.0700673
1510	0.0685848
1530	0.0679375
1550	0.0671942
1570	0.0675607
1590	0.0669817
1610	0.0672855
1630	0.0673031
1650	0.067811
1670	0.0697883
1690	0.0701561
1710	0.073088
1730	0.0777623
1750	0.0851217
1770	0.10669
1790	0.119527
1810	0.130822
1830	0.174065
1850	0.238725
1870	0.328992
1890	0.500682
1910	0.6931
1930	0.959283

## Sheet: 1700nm_HCF
Wavelength (nm)	Loss (dB/km)
1130	1.16084
1140	0.957661
1150	0.806761
1160	0.691222
1170	0.600517
1180	0.527828
1190	0.46862
1200	0.419665
1210	0.378671
1220	0.34395
1230	0.314224
1240	0.288579
1250	0.26628
1260	0.246772
1270	0.229588
1280	0.214344
1290	0.200754
1300	0.18858
1310	0.17764
1320	0.167775
1330	0.158847
1340	0.15073
1350	0.143337
1360	0.136545
1370	0.130327
1380	0.124605
1390	0.119346
1400	0.1145
1410	0.110022
1420	0.10589
1430	0.102033
1440	0.0984572
1450	0.0950888
1460	0.0919863
1470	0.0890565
1480	0.0863663
1490	0.0838334
1500	0.0814896
1510	0.079291
1520	0.0772642
1530	0.0753037
1540	0.0735132
1550	0.0718023
1560	0.0701355
1570	0.0686494
1580	0.0672621
1590	0.0659236
1600	0.0646889
1610	0.0636115
1620	0.0625707
1630	0.0615183
1640	0.0606913
1650	0.0599273
1660	0.0589983
1670	0.0581781
1680	0.0575565
1690	0.0569627
1700	0.0562724
1710	0.0556596
1720	0.0552919
1730	0.0551349
1740	0.054787
1750	0.0543507
1760	0.0543156
1770	0.0545984
1780	0.0548188
1790	0.0546313
1800	0.0545705
1810	0.0549089
1820	0.0553633
1830	0.0555931
1840	0.0552981
1850	0.0550745
1860	0.0554198
1870	0.0562307
1880	0.0572462
1890	0.0579093
1900	0.0578918
1910	0.0579233
1920	0.0585376
1930	0.0599159
1940	0.0619403
1950	0.0634247
1960	0.0639304
1970	0.0654858
1980	0.0689453
1990	0.074899
2000	0.0843912
2010	0.0946423
2020	0.0951783
2030	0.0922822
2040	0.0951112
2050	0.104031
2060	0.118695
2070	0.139424
2080	0.162181
2090	0.178717
2100	0.198628
2110	0.234531
2120	0.286836
2130	0.343716
2140	0.398852
2150	0.452993
2160	0.49762
2170	0.539984
2180	0.612563
2190	0.731478
2200	0.917871

## Sheet: 2um_HCF
Wavelength (nm)	Loss (dB/km)
1340	0.969341
1360	0.681005
1380	0.512102
1400	0.403041
1420	0.327998
1440	0.273912
1460	0.233325
1480	0.202
1500	0.177255
1520	0.157311
1540	0.140921
1560	0.127283
1580	0.115821
1600	0.106102
1620	0.09774
1640	0.0904811
1660	0.0841828
1680	0.0787016
1700	0.0739107
1720	0.0696287
1740	0.0657965
1760	0.0624201
1780	0.0594167
1800	0.056836
1820	0.0544683
1840	0.0523593
1860	0.0504047
1880	0.0487913
1900	0.047252
1920	0.0461689
1940	0.0449853
1960	0.044371
1980	0.0434042
2000	0.0429702
2020	0.0426503
2040	0.0421944
2060	0.0428777
2080	0.0429992
2100	0.0438831
2120	0.0460876
2140	0.0469853
2160	0.0488407
2180	0.0520539
2200	0.0545945
2220	0.0576698
2240	0.0630936
2260	0.0700877
2280	0.0764691
2300	0.0887339
2320	0.109666
2340	0.128736
2360	0.135805
2380	0.156606
2400	0.192499
2420	0.239261
2440	0.274811
2460	0.342656
2480	0.420805
2500	0.496494
2520	0.544154
2540	0.653694
2560	0.870484

## Sheet: minimum_loss_vs_core
Core diameter (um)_	loss (dB/km)
22.2825	0.267968
22.3375	0.263887
22.3919	0.259892
22.4456	0.255992
22.5062	0.252185
22.5608	0.248455
22.6147	0.24482
22.668	0.241257
22.7207	0.237778
22.7728	0.234379
22.8329	0.231048
22.8858	0.227798
22.938	0.224612
23	0.221498
23.0512	0.218454
23.1122	0.215468
23.1604	0.212554
23.2218	0.209694
23.2727	0.206898
23.3332	0.204163
23.383	0.201479
23.4426	0.198856
23.5018	0.196283
23.5487	0.193764
23.6083	0.191299
23.6675	0.188878
23.7263	0.186512
23.7743	0.184188
23.8322	0.181912
23.8864	0.179683
23.9447	0.177493
24.0027	0.175351
24.0603	0.173247
24.1175	0.171184
24.1743	0.169163
24.2247	0.167177
24.2819	0.165232
24.3388	0.16332
24.3953	0.161446
24.4514	0.159608
24.5175	0.157801
24.5737	0.15603
24.6299	0.154289
24.6858	0.15258
24.7413	0.150904
24.7964	0.149255
24.8512	0.147639
24.916	0.146048
24.9683	0.144486
25.0333	0.142954
25.088	0.141444
25.1422	0.139965
25.2065	0.138508
25.2601	0.137077
25.3174	0.135671
25.3815	0.134287
25.4353	0.132929
25.4888	0.131591
25.5521	0.130276
25.6153	0.128984
25.6668	0.127711
25.7302	0.126461
25.7832	0.125229
25.8461	0.124018
25.9087	0.122827
25.9609	0.121653
26.0267	0.1205
26.0793	0.119363
26.1417	0.118245
26.2039	0.117145
26.2659	0.11606
26.3174	0.114993
26.3789	0.113941
26.4389	0.112906
26.5007	0.111887
26.5622	0.110882
26.6236	0.109893
26.6847	0.108918
26.7457	0.107958
26.7989	0.107012
26.86	0.106078
26.921	0.10516
26.9817	0.104253
27.0423	0.10336
27.1026	0.10248
27.1692	0.101612
27.2298	0.100757
27.2902	0.0999122
27.3505	0.09908
27.4105	0.0982598
27.4704	0.0974495
27.5297	0.0966518
27.5999	0.0958636
27.6598	0.0950865
27.7196	0.0943203
27.7791	0.0935631
27.8385	0.0928174
27.9006	0.0920801
27.9702	0.0913531
28.0297	0.0906359
28.089	0.0899269
28.1583	0.0892284
28.2173	0.0885375
28.2761	0.0878559
28.3408	0.0871834
28.3999	0.0865183
28.4689	0.0858627
28.5276	0.0852142
28.5963	0.0845741
28.6548	0.0839423
28.7217	0.0833172
28.7804	0.0827008
28.849	0.0820909
28.9073	0.0814887
28.9757	0.0808942
29.0338	0.0803057
29.1028	0.0797252
29.1611	0.0791507
29.2293	0.0785832
29.2873	0.0780227
29.3554	0.0774678
29.4233	0.0769203
29.484	0.0763781
29.552	0.0758426
29.6099	0.0753133
29.6777	0.0747893
29.7454	0.074272
29.8029	0.0737597
29.8704	0.0732534
29.9331	0.072753
30.0007	0.0722573
30.0682	0.0717679
30.1255	0.071283
30.1929	0.0708037
30.2601	0.0703299
30.3244	0.0698604
30.3917	0.0693967
30.4489	0.0689372
30.516	0.0684828
30.5831	0.0680335
30.6501	0.0675882
30.7158	0.0671483
30.7829	0.0667122
30.8499	0.0662809
30.9168	0.0658543
30.9735	0.0654314
31.0402	0.0650135
31.1073	0.0645992
31.1742	0.0641893
31.2409	0.0637837
31.3076	0.0633816
31.3742	0.0629842
31.4407	0.06259
31.5072	0.0622
31.5756	0.061814
31.6422	0.0614312
31.6985	0.0610528
31.7649	0.0606774
31.8312	0.0603059
31.8974	0.0599381
31.9672	0.0595733
32.0335	0.0592125
32.0997	0.0588546
32.1659	0.0585003
32.232	0.0581496
32.2981	0.0578015
32.3688	0.0574573
32.435	0.0571157
32.501	0.0567775
32.567	0.0564426
32.633	0.0561103
32.6988	0.0557815
32.7706	0.0554552
32.8366	0.055132
32.9025	0.0548119
32.9683	0.0544943
33.0341	0.0541799
33.1099	0.0538679
33.1756	0.0535589
33.2383	0.0532527
33.304	0.0529488
33.3696	0.052648
33.4454	0.0523494
33.5109	0.0520535
33.5764	0.0517604
33.64	0.0514694
33.7157	0.0511813
33.7812	0.0508953
33.8467	0.0506119
33.9121	0.0503311
33.9774	0.0500522
34.0519	0.0497761
34.1173	0.0495019
34.1827	0.0492302
34.2481	0.0489609
34.3234	0.0486934
34.3887	0.0484286
34.4538	0.0481656
34.5191	0.0479049
34.5944	0.0476464
34.6596	0.0473897
34.7248	0.0471355
34.7899	0.046883
34.8651	0.0466327
34.931	0.0463845
34.9961	0.046138
35.0612	0.0458938
35.1363	0.0456512
35.2013	0.0454107
35.2662	0.0451722
35.343	0.0449353
35.408	0.0447006
35.4729	0.0444674
35.5378	0.0442361
35.6128	0.0440068
35.6776	0.0437789
35.745	0.0435532
35.8099	0.0433289
35.8847	0.0431064
35.9495	0.0428858
36.0244	0.0426665
36.0891	0.0424492
36.157	0.0422334
36.2218	0.0420192
36.2966	0.0418068
36.3613	0.0415957
36.4259	0.0413865
36.5007	0.0411785
36.5652	0.0409723
36.6338	0.0407676
36.6985	0.0405643
36.7731	0.0403627
36.8377	0.0401624
36.9123	0.0399636
36.9768	0.0397664
37.0459	0.0395703
37.1105	0.039376
37.185	0.0391829
37.2495	0.0389912
37.3139	0.038801
37.3884	0.038612
37.4581	0.0384246
37.5225	0.0382383
37.5869	0.0380534
37.6613	0.0378699
37.7256	0.0376875
37.8001	0.0375066
37.8702	0.0373268
37.9346	0.0371484
37.9989	0.0369713
38.0732	0.0367952
38.1375	0.0366206
38.2118	0.036447
38.2724	0.0362747
38.3467	0.0361037
38.411	0.0359336
38.4852	0.035765
38.5494	0.0355973
38.6236	0.0354309
38.6877	0.0352656
38.7589	0.0351013
38.8231	0.0349384
38.8972	0.0347763
38.9613	0.0346155
39.0354	0.0344558
39.0994	0.0342969
39.1711	0.0341394
39.2352	0.0339827
39.3093	0.0338272
39.3733	0.0336728
39.4372	0.0335192
39.5113	0.0333669
39.5834	0.0332153
39.6474	0.0330649
39.7214	0.0329155
39.7853	0.032767
39.8492	0.0326196
39.9231	0.032473
39.9957	0.0323274
40.0596	0.0321828
40.1235	0.0320391
40.1974	0.0318964
40.2612	0.0317545
40.3351	0.0316136
40.3988	0.0314737
40.4719	0.0313345
40.5357	0.0311963
40.6095	0.031059
40.6733	0.0309225
40.7471	0.030787
40.8107	0.0306522
40.8842	0.0305184
40.9479	0.0303853
41.0217	0.0302531
41.0854	0.0301219
41.1591	0.0299913
41.2227	0.0298616
41.2965	0.0297327
41.3602	0.0296046
41.4339	0.0294774
41.4975	0.0293508
41.5712	0.0292252
41.6347	0.0291002
41.7089	0.028976
41.7725	0.0288527
41.8461	0.02873
41.9097	0.0286082
41.9833	0.028487
42.0467	0.0283666
42.1203	0.028247
42.1849	0.028128
42.2584	0.0280099
42.3219	0.0278923
42.3954	0.0277755
42.4588	0.0276595
42.5323	0.0275441
42.5973	0.0274295
42.6607	0.0273154
42.7342	0.0272021
42.8076	0.0270895
42.871	0.0269775
42.9444	0.0268663
43.0097	0.0267556
43.0731	0.0266457
43.1465	0.0265364
43.2098	0.0264276
43.2832	0.0263197
43.3464	0.0262122
43.4221	0.0261055
43.4854	0.0259994
43.5588	0.0258938
43.622	0.025789
43.6954	0.0256846
43.7586	0.0255809
43.8319	0.0254779
43.8979	0.0253754
43.9711	0.0252735
44.0344	0.0251722
44.1076	0.0250715
44.1708	0.0249714
44.244	0.0248718
44.3103	0.0247728
44.3735	0.0246744
44.4467	0.0245765
44.5098	0.0244792
44.583	0.0243824
44.6562	0.0242863
44.7228	0.0241906
44.7859	0.0240955
44.8591	0.0240009
44.9221	0.0239069
44.9953	0.0238134
45.0583	0.0237204
45.1353	0.0236279
45.1984	0.023536
45.2715	0.0234445
45.3345	0.0233536
45.4075	0.0232632
45.4705	0.0231733
45.5435	0.0230839
45.6109	0.0229949
45.6739	0.0229065
45.7469	0.0228185
45.8098	0.0227311
45.8828	0.0226441
45.9457	0.0225576
46.0234	0.0224716
46.0863	0.022386
46.1593	0.0223009
46.2222	0.0222163
46.2951	0.0221321
46.3579	0.0220485
46.4259	0.0219652
46.4988	0.0218824
46.5617	0.0218001
46.6346	0.0217181
46.6974	0.0216367
46.7702	0.0215556
46.8385	0.021475
46.9113	0.0213949
46.9741	0.0213151
47.047	0.0212359
47.1097	0.0211569
47.1826	0.0210785
47.2511	0.0210005
47.3138	0.0209228
47.3866	0.0208456
47.4494	0.0207687
47.5221	0.0206923
47.5848	0.0206164
47.6576	0.0205407
47.7264	0.0204655
47.7891	0.0203907
47.8618	0.0203163
47.9245	0.0202423
47.9972	0.0201686
48.0699	0.0200954
48.129	0.0200224
48.2017	0.0199499
48.2744	0.0198778
48.337	0.019806
48.4096	0.0197347
48.4722	0.0196636
48.5416	0.019593
48.6142	0.0195227
48.6768	0.0194528
48.7495	0.0193832
48.812	0.019314
48.8846	0.0192451
48.9542	0.0191767
49.0168	0.0191085
49.0894	0.0190407
49.1519	0.0189732
49.2245	0.0189061
49.2869	0.0188393
49.3595	0.0187728
49.4294	0.0187067
49.4919	0.0186409
49.5645	0.0185755
49.6269	0.0185104
49.6994	0.0184456
49.7618	0.0183811
49.8321	0.0183169
49.9046	0.0182531
49.967	0.0181896
50.0394	0.0181264
50.1018	0.0180636
50.1742	0.018001
50.2447	0.0179387
50.3072	0.0178768
50.3796	0.0178151
50.4419	0.0177538
50.5143	0.0176927
50.5867	0.017632
50.6474	0.0175716
50.7198	0.0175114
50.7821	0.0174516
50.8545	0.017392
50.9168	0.0173327
50.9891	0.0172738
51.0615	0.0172151
51.1225	0.0171567
51.1948	0.0170985
51.2571	0.0170407
51.3294	0.0169832
51.3916	0.0169258
51.4639	0.0168689
51.5352	0.0168121
51.5974	0.0167556
51.6697	0.0166995
51.7319	0.0166435
51.8041	0.0165879
51.8663	0.0165325
51.9379	0.0164774
52.0101	0.0164225
52.0723	0.0163679
52.1445	0.0163136
52.2066	0.0162595
52.2788	0.0162057
52.3406	0.0161521
52.4128	0.0160988
52.4849	0.0160457
52.5471	0.0159929
52.6192	0.0159403
52.6813	0.015888
52.7535	0.0158359
52.8155	0.0157841
52.8876	0.0157325
52.9497	0.0156811
53.0218	0.01563
53.0939	0.0155791
53.1559	0.0155285
53.2282	0.0154781
53.2903	0.0154279
53.3624	0.015378
53.4244	0.0153283
53.4964	0.0152788
53.5584	0.0152296
53.631	0.0151806
53.693	0.0151318
53.765	0.0150832
53.837	0.0150349
53.899	0.0149867
53.971	0.0149388
54.0337	0.0148911
54.1057	0.0148436
54.1677	0.0147964
54.2397	0.0147493
54.3016	0.0147025
54.3736	0.0146559
54.4455	0.0146095
54.5085	0.0145633
54.5804	0.0145173
54.6423	0.0144715
54.7143	0.014426
54.7761	0.0143806
54.848	0.0143354
54.9113	0.0142905
54.9832	0.0142457
55.045	0.0142012
55.1169	0.0141568
55.1787	0.0141126
55.2506	0.0140687
55.3141	0.0140249
55.3859	0.0139813
55.4477	0.0139379
55.5196	0.0138947
55.5914	0.0138517
55.6532	0.0138089
55.7269	0.0137663
55.7887	0.0137239
55.8605	0.0136816
55.9223	0.0136396
55.9941	0.0135977
56.0558	0.013556
56.1276	0.0135145
56.1915	0.0134732
56.2633	0.013432
56.325	0.013391
56.3967	0.0133502
56.4584	0.0133096
56.5301	0.0132692
56.5943	0.0132289
56.666	0.0131888
56.7277	0.0131489
56.7994	0.0131092
56.8711	0.0130696
56.9328	0.0130302
56.9971	0.012991
57.0688	0.0129519
57.1405	0.012913
57.2021	0.0128743
57.2738	0.0128357
57.3354	0.0127973
57.4	0.0127591
57.4716	0.012721
57.5433	0.0126831
57.6049	0.0126454
57.6765	0.0126078
57.7381	0.0125704
57.8029	0.0125331
57.8745	0.012496
57.9461	0.012459
58.0076	0.0124222
58.0792	0.0123856
58.1407	0.0123491
58.2123	0.0123127
58.2773	0.0122765
58.3489	0.0122405
58.4104	0.0122046
58.482	0.0121689
58.5434	0.0121333
58.615	0.0120979
58.6802	0.0120626
58.7517	0.0120275
58.8132	0.0119925
58.8847	0.0119576
58.9462	0.0119229
59.0177	0.0118884
59.0831	0.0118539
59.1546	0.0118197
59.216	0.0117855
59.2875	0.0117515
59.3489	0.0117177
59.4204	0.011684
59.486	0.0116504
59.5474	0.011617
59.6189	0.0115837
59.6903	0.0115505
59.7517	0.0115175
59.8231	0.0114846
59.8844	0.0114518
59.9503	0.0114192
60.0217	0.0113867
60.0831	0.0113543
60.1545	0.0113221
60.2259	0.01129
60.2872	0.011258
60.3533	0.0112262
60.4246	0.0111945
60.4859	0.0111629
60.5573	0.0111314
60.6186	0.0111001
60.6899	0.0110689
60.7562	0.0110378
60.8275	0.0110068
60.8888	0.010976
60.9601	0.0109453
61.0214	0.0109147
61.0927	0.0108842
61.1591	0.0108539
61.2204	0.0108237
61.2917	0.0107936
61.363	0.0107636
61.4242	0.0107337
61.4955	0.010704
61.5566	0.0106743
61.6234	0.0106448
61.6946	0.0106154
61.7558	0.0105862
61.827	0.010557
61.8983	0.0105279
61.9594	0.010499
62.0263	0.0104702
62.0975	0.0104415
62.1587	0.0104129
62.2299	0.0103844
62.291	0.010356
62.3622	0.0103277
62.4293	0.0102996
62.4904	0.0102715
62.5616	0.0102436
62.6328	0.0102158
62.6939	0.010188
62.765	0.0101604
62.8323	0.0101329
62.8934	0.0101055
62.9645	0.0100782
63.0256	0.010051
63.0967	0.010024
63.1578	0.00999697
63.2289	0.00997011
63.2964	0.00994333
63.3574	0.00991665
63.4285	0.00989009
63.4996	0.00986361
63.5606	0.00983726
63.6317	0.00981098
63.6994	0.00978482
63.7604	0.00975876
63.8315	0.00973278
63.8925	0.00970692
63.9635	0.00968114
64.0245	0.00965547
64.0924	0.0096299
64.1634	0.00960441
64.2244	0.00957903
64.2954	0.00955374
64.3563	0.00952854
64.4273	0.00950345
64.4954	0.00947844
64.5563	0.00945354
64.6273	0.00942871
64.6983	0.00940399
64.7592	0.00937936
64.8302	0.00935482
64.8911	0.00933038
64.9594	0.00930601
65.0303	0.00928175
65.0912	0.00925758
65.1622	0.00923348
65.223	0.00920949
65.294	0.00918558
65.3624	0.00916176
65.4233	0.00913803
65.4942	0.00911438
65.5551	0.00909083
65.6259	0.00906736
65.6868	0.00904397
65.7554	0.00902068
65.8263	0.00899746
65.8871	0.00897434
65.958	0.0089513
66.0188	0.00892834
66.0897	0.00890547
66.1585	0.00888267
66.2193	0.00885997
66.2901	0.00883734
66.3509	0.0088148
66.4218	0.00879235
66.4926	0.00876996
66.5515	0.00874767
66.6223	0.00872545
66.6831	0.00870332
66.7539	0.00868127
66.8147	0.00865928
66.8855	0.00863739
66.9563	0.00861557
67.0154	0.00859383
67.0862	0.00857218
67.1469	0.00855059
67.2177	0.00852909
67.2884	0.00850765
67.3491	0.0084863
67.4185	0.00846503
67.4792	0.00844383
67.5499	0.00842271
67.6106	0.00840166
67.6813	0.00838068
67.7521	0.00835979
67.8115	0.00833896
67.8823	0.00831821
67.9429	0.00829753
68.0136	0.00827693
68.0743	0.0082564
68.145	0.00823594
68.2146	0.00821556
68.2753	0.00819524
68.346	0.008175
68.4066	0.00815483
68.4773	0.00813473

[truncated: 1 more sheets: critical_bend_radius]
